# Supplementary material for: Established and Emerging Research Trends in Norway Lobster, Nephrops norvegicus
Source: Biology (Basel). 2023 Jan 31;12(2):225. doi: 10.3390/biology12020225 (PMC9953252; doi:10.3390/biology12020225)
Supplement: Supplementary file 1 [file biology-12-00225-s001.zip]

Archive with 4 entries (4 files):
- Supplementary Information Data 1(Thesaurus).txt
- Supplementary Information Data 2(EndNote).ris
- Supplementary Information Data 3(Map).txt
- Supplementary Information Data 4(Network).txt
