# Supplementary material for: Established and Emerging Research Trends in Norway Lobster, Nephrops norvegicus
Source: Biology (Basel). 2023 Jan 31;12(2):225. doi: 10.3390/biology12020225 (PMC9953252; doi:10.3390/biology12020225)
Supplement: Supplementary file 1 [file biology-12-00225-s001.zip › Supplementary Information Data 1(Thesaurus).txt]

label	replace by
abdomen	abdomen
ability	AAAA
absence	AAAA
abundance	abundance
account	AAAA
accumulation	accumulation
acid	acid
activation	activation
activity	activity
addition	AAAA
adriatic sea	Adriatic sea
adult	adult
aegean sea	Aegean sea
age	age
american lobster	American lobster
amount	AAAA
analysis	AAAA
animal	AAAA
antibody	antibody
application	AAAA
approach	AAAA
april	april
area	AAAA
aristeus antennatus	Aristeus antennatus
aspect	AAAA
assessment	assessment
astacidea	Astacidea
atlantic	Atlantic
attempt	AAAA
august	AAAA
autumn	AAAA
average	AAAA
bacterium	bacterium
barcelona	Barcelona
basis	AAAA
bay	AAAA
behaviour	behaviour
biology	AAAA
biomass	biomass
biscay	Biscay
blue whiting	blue whiting
body size	body size
bottom	bottom
bottom trawl	bottom trawling
bottom trawling	bottom trawling
burrow	burrow
bycatch	bycatch
cancer pagurus	Cancer pagurus
capacity	AAAA
capture	capture
carapace	carapace
carapace length	carapace length
carcinus maena	Carcinus maena
case	AAAA
case study	AAAA
catch	catch
catch rate	catch rate
cell	cell
cephalopod	cephalopod
change	AAAA
characteristic	AAAA
characterization	AAAA
chh	CHH
clyde	Clyde sea area
clyde sea area	Clyde sea area
coast	AAAA
cod	cod
codend	codend
combination	AAAA
commercial species	commercial species
comparison	AAAA
component	AAAA
composition	AAAA
concentration	AAAA
condition	AAAA
consequence	AAAA
consumer	consumer
contact	AAAA
context	AAAA
continental shelf	continental shelf
continental slope	continental slope
contrast	AAAA
contribution	AAAA
control	AAAA
copper	copper
correlation	AAAA
cpue	CPUE
crab	crab
creel	creel
crustacea	AAAA
crustacean	AAAA
crustacean species	AAAA
damage	damage
darkness	darkness
data	AAAA
date	AAAA
day	day
decapod	AAAA
decapod crustacean	AAAA
decapoda	AAAA
decrease	AAAA
deep water	deep water
degree	AAAA
density	density
depth	depth
detection	detection
development	AAAA
diet	diet
difference	AAAA
discard	discard
disease	disease
distribution	distribution
diversity	diversity
duration	AAAA
ecology	ecology
ecosystem	ecosystem
effect	AAAA
efficiency	AAAA
effort	effort
egg	egg
emergence	emergence
emersion	emersion
end	AAAA
environment	environmental factor
environmental factor	environmental factor
enzyme	enzyme
european lobster	AAAA
escape	escape
estimate	AAAA
estimation	AAAA
europe	AAAA
european hake	European hake
european lobster	European lobster
evaluation	AAAA
evidence	AAAA
example	AAAA
existence	AAAA
experiment	AAAA
exposure	exposure
expression	AAAA
extent	AAAA
eyestalk	eyestalk
fact	AAAA
factor	AAAA
family	AAAA
fauna	fauna
feature	AAAA
fecundity	fecundity
female	female
field	AAAA
first time	AAAA
firth	Firth
fish	fish species
fish species	fish species
fisher	fisherman
fisheries management	fisheries management
fisherman	fisherman
fishery	fisheries
fishing	fisheries
fishing activity	fishing activity
fishing effort	fishing effort
fishing gear	fishing gear
fishing ground	fishing ground
fishing mortality	fishing mortality
fleet	fleet
food	food
form	AAAA
frequency	AAAA
function	AAAA
gadus morhua	Gadus morhua
gear	gear
genus hematodinium	Hematodinium
gill	gill
grid	AAAA
ground	fishing ground
group	AAAA
growth	growth rate
growth rate	growth rate
gulf	AAAA
h americanus	H. americanus
h gammarus	H. gammarus
habitat	habitat
haddock	haddock
haemolymph	haemolymph
hake	hake
half	AAAA
hand	AAAA
hatching	hatching
haul	haul
hematodinium	Hematodinium
hepatopancrea	hepatopancreas
high density	AAAA
high level	AAAA
highest concentration	AAAA
homarus	Homarus
homarus americanus	H. americanus
homarus gammarus	H. gammarus
host	AAAA
hour	AAAA
hypothesis	AAAA
hypoxia	hypoxia
i e	AAAA
identification	AAAA
iii	AAAA
impact	AAAA
implementation	AAAA
implication	AAAA
importance	AAAA
important role	AAAA
important decapod crustacean	AAAA
important species	AAAA
improvement	AAAA
increase	AAAA
incubation	incubation
index	AAAA
indicator	indicator
individual	AAAA
infection	infection
influence	AAAA
information	AAAA
interaction	interaction
invertebrate	invertebrate
investigation	AAAA
ireland	Irish sea
irish sea	Irish sea
italy	AAAA
july	july
june	june
juvenile	juvenile
kattegat	Kattegat
kda	KDA
knowledge	AAAA
laboratory	AAAA
lack	AAAA
landing	landing
large number	AAAA
larvae	larvae
length	length
level	AAAA
levels	AAAA
light	light intensity
light intensity	light intensity
linnaeus	AAAA
lipid	lipid
literature	AAAA
lobster	AAAA
location	AAAA
loss	AAAA
low level	AAAA
m depth	depth
magnitude	AAAA
majority	AAAA
male	male
management	management
march	march
marine	AAAA
marine organism	marine species
marine species	marine species
mature female	mature female
maturity	maturity
may	may
mean	AAAA
measure	measurement
measurement	measurement
mechanism	measurement
mediterranean	Mediterranean
mediterranean sea	Mediterranean
melanogrammus aeglefinus	Melanogrammus aeglefinus
membrane	membrane
merlangius merlangus	Merlangius merlangus
merluccius merluccius	Merluccius merluccius
mesh	mesh
mesh size	mesh size
metal	metal
methodology	AAAA
micromesistius	Micromesistius
min	AAAA
minimum landing size	minimum landing size
mls	minimum landing size
model	AAAA
molecular weight	molecular weight
month	AAAA
mortality	mortality
moult	moult
movement	movement
mpa	mpa
mpas	mpa
mullus barbatus	Mullus barbatus
muscle	muscle
mussel	mussel
n norvegicus	AAAA
need	AAAA
negative effect	AAAA
nephrop	AAAA
nephropidae	nephropidae
nephrops	AAAA
nephrops norvegicus	AAAA
nephrops norvegicus l	AAAA
night	night
none	AAAA
north	AAAA
north sea	North sea
northeast atlantic	Northeast atlantic
norway	AAAA
norway lobster	AAAA
norway lobster nephrops norvegicus	AAAA
norwegian lobster	AAAA
number	AAAA
observation	AAAA
occurrence	AAAA
october	october
onset	AAAA
order	AAAA
organism	AAAA
ovary	ovary
ovigerous female	ovigerous female
oxygen	oxygen
pair	AAAA
panel	AAAA
paper	AAAA
parameter	AAAA
parapenaeus	P. longirostris
parapenaeus longirostris	P. longirostris
parasite	parasite
parasitic dinoflagellate	parasitic dinoflagellate
part	AAAA
pattern	AAAA
peak	AAAA
peptide	peptide
percentage	AAAA
performance	AAAA
period	AAAA
phase	phase
place	AAAA
plaice	plaice
pleopod	pleopod
pleuronectes platessa	Pleuronectes platessa
point	AAAA
poor cod	T. minutus
population	population
portion	AAAA
portugal	AAAA
position	AAAA
possibility	AAAA
prawn	prawn
predator	predator
presence	AAAA
present study	AAAA
prevalence	AAAA
previous study	AAAA
prey	prey
probability	AAAA
process	AAAA
product	AAAA
production	AAAA
proportion	AAAA
protease	protease
protection	protection
protein	protein
quality	quality
quantification	AAAA
quantity	AAAA
range	AAAA
rate	AAAA
reason	AAAA
recent year	AAAA
recovery	recovery
recruitment	recruitment
red mullet	Mullus barbatus
red shrimp	AAAA
reduction	AAAA
region	AAAA
regulation	regulation
relation	AAAA
relationship	AAAA
release	release
reproduction	reproduction
research	AAAA
resource	AAAA
respect	AAAA
response	AAAA
retention	AAAA
review	AAAA
risk	AAAA
role	AAAA
sample	AAAA
sampling	AAAA
scampi	AAAA
scotland	AAAA
sea	AAAA
seabed	seabed
seafood	seafood
season	season
seasonal variation	seasonal variation
seasonality	seasonal variation
seawater	AAAA
sediment	sediment
selection	AAAA
selectivity	selectivity
separation	AAAA
september	september
series	AAAA
set	AAAA
sex	sex
sexual maturity	sexual maturity
shelf	continental shelf
shellfish	shellfish
shelter	burrow
shrimp	AAAA
significant difference	AAAA
significant effect	AAAA
significant increase	AAAA
significant reduction	AAAA
simulation	AAAA
site	AAAA
size	AAAA
size selectivity	size selectivity
skagerrak	Skagerrak
slope	continental slope
source	AAAA
south	AAAA
south coast	AAAA
southern norway	Skagerrak
spatial distribution	spatial distribution
spawning	spawning
species	AAAA
specimen	AAAA
spring	AAAA
square mesh	mesh
stage	AAAA
starvation	starvation
state	AAAA
station	AAAA
stock	stock
stomach	stomach
storage	AAAA
stress	stress
structure	AAAA
study	AAAA
study area	AAAA
summer	AAAA
surface	AAAA
survey	survey
survival	survival rate
survival rate	survival rate
swedish west coast	Kattegat
system	AAAA
tail	tail
target	AAAA
target species	AAAA
taxa	AAAA
technique	AAAA
temperature	temperature
term	AAAA
test	AAAA
time	time
time series	time series
timing	time
tissue	tissue
total	AAAA
tow	trawling
transport	AAAA
trawl	trawling
trawl fishery	trawling
trawl survey	trawl survey
trawler	trawler
trawling	trawling
treatment	AAAA
trend	AAAA
trial	AAAA
type	AAAA
understanding	AAAA
unit	AAAA
unit effort	CPUE
use	AAAA
value	AAAA
variability	AAAA
variable	AAAA
variation	AAAA
vessel	trawler
video	video
view	AAAA
water	AAAA
way	AAAA
week	AAAA
weight	weight
west	AAAA
west coast	AAAA
western irish sea	Irish sea
western mediterranean	Mediterranean
winter	AAAA
work	AAAA
world	AAAA
year	AAAA
yield	yield
zone	AAAA
