# Supplementary material for: Established and Emerging Research Trends in Norway Lobster, Nephrops norvegicus
Source: Biology (Basel). 2023 Jan 31;12(2):225. doi: 10.3390/biology12020225 (PMC9953252; doi:10.3390/biology12020225)
Supplement: Supplementary file 1 [file biology-12-00225-s001.zip › Supplementary Information Data 2(EndNote).ris]

TY  - JOUR
TI  - The accumulation of microplastic pollution in a commercially important fishing ground
T2  - Scientific Reports
J2  - Sci. Rep.
VL  - 12
IS  - 1
PY  - 2022
DO  - 10.1038/s41598-022-08203-2
SN  - 20452322 (ISSN) 
AU  - Cunningham, E.M.
AU  - Ehlers, S.M.
AU  - Kiriakoulakis, K.
AU  - Schuchert, P.
AU  - Jones, N.H.
AU  - Kregting, L.
AU  - Woodall, L.C.
AU  - Dick, J.T.A.
AD  - Queen’s University Marine Laboratory, Queen’s University Belfast, 12-13 The Strand, Northern Ireland, Portaferry, BT22 1PF, United Kingdom
AD  - School of Biological and Environmental Sciences, Liverpool John Moores University, 3 Byrom St, Liverpool, L3 3AF, United Kingdom
AD  - Department of Zoology, University of Oxford, 11a Mansfield Road, Oxford, OX1 3SZ, United Kingdom
AD  - Department of Animal Ecology, Federal Institute of Hydrology, Am Mainzer Tor 1, Koblenz, 56068, Germany
AD  - Institute for Integrated Natural Sciences, University of Koblenz-Landau, Koblenz, 56070, Germany
AD  - Agri-Food and Biosciences Institute, 18a Newforge Lane, Northern Ireland, Belfast, BT9 5PX, United Kingdom
AD  - School of Ocean Sciences, Bangor University, Anglesey, LL59 5AB, United Kingdom
AD  - School of Natural and Built Environment, Queen’s University Belfast, Belfast, BT9 5BN, United Kingdom
AD  - Nekton Foundation, Oxford, OX5 1PF, United Kingdom
AB  - The Irish Sea is an important area for Norway Lobster Nephrops norvegicus fisheries, which are the most valuable fishing resource in the UK. Norway lobster are known to ingest microplastic pollution present in the sediment and have displayed reduced body mass when exposed to microplastic pollution. Here, we identified microplastic pollution in the Irish Sea fishing grounds through analysis of 24 sediment samples from four sites of differing proximity to the Western Irish Sea Gyre in both 2016 and 2019. We used µFTIR spectroscopy to identify seven polymer types, and a total of 77 microplastics consisting of fibres and fragments. The mean microplastics per gram of sediment ranged from 0.13 to 0.49 and 0 to 1.17 MP/g in 2016 and 2019, respectively. There were no differences in the microplastic counts across years, and there was no correlation of microplastic counts with proximity to the Western Irish Sea Gyre. Considering the consistently high microplastic abundance found in the Irish Sea, and the propensity of N. norvegicus to ingest and be negatively impacted by them, we suggest microplastic pollution levels in the Irish Sea may have adverse impacts on N. norvegicus and negative implications for fishery sustainability in the future. © 2022, The Author(s).
KW  - plastic
KW  - animal
KW  - environmental monitoring
KW  - procedures
KW  - toxicity
KW  - water pollutant
KW  - Animals
KW  - Decapoda
KW  - Environmental Monitoring
KW  - Hunting
KW  - Microplastics
KW  - Plastics
KW  - Water Pollutants, Chemical
PB  - Nature Research
N1  - Export Date: 22 August 2022
M3  - Article
DB  - Scopus
C7  - 4217
C2  - 35273306
LA  - English
N1  - Correspondence Address: Cunningham, E.M.; Queen’s University Marine Laboratory, 12-13 The Strand, Northern Ireland, United Kingdom; email: ecunningham18@qub.ac.uk
UR  - https://www.scopus.com/inward/record.uri?eid=2-s2.0-85126258287&doi=10.1038%2fs41598-022-08203-2&partnerID=40&md5=6ae8e9a30494be4b78db505c58126ba8
ER  - 

TY  - JOUR
TI  - Increasing catch efficiency for Nephrops in deep-water shrimp (Pandalus borealis) trawl fisheries
T2  - Fisheries Research
J2  - Fish. Res.
VL  - 254
PY  - 2022
DO  - 10.1016/j.fishres.2022.106394
SN  - 01657836 (ISSN) 
AU  - Ingólfsson, Ó.A.
AU  - Jørgensen, T.
AU  - Sistiaga, M.
AU  - Herrmann, B.
AU  - Kvalvik, L.
AD  - Institute of Marine Research, Postbox 1870 Nordnes, Bergen, N-5817, Norway
AD  - Norwegian University of Science and Technology, Otto Nielsens veg 10, Trondheim, N-7491, Norway
AD  - SINTEF Ocean, Brattørkaia 17C, Trondheim, N-7010, Norway
AD  - The Arctic University of Norway, UiT, Breivika, Tromsø, N-9037, Norway
AB  - In Skagerrak and the North Sea, coastal vessels harvest deep-water shrimp (Pandalus borealis) in a mixed fishery, in which catches of Nephrops (Nephrops norvegicus) are of economic importance for the fleet. Fishermen targeting shrimp in this area must use a sorting grid with a maximum bar spacing of 19 mm, which means that only the smallest Nephrops can pass through the grid to be retained in the main codend. Although fish collection bags may be mounted to the grid's fish outlet, most Nephrops escape through the large meshes in these bags. Using data from 70 hauls collected during three different commercial cruises, we investigated whether inserting a 15 cm gap in the lower part of the compulsory sorting grid could help retain a higher fraction of the commercial sizes of Nephrops. We also evaluated whether this lower gap in the grid would change the catch pattern for the most relevant fish bycatch species in the fishery. The results showed that the gap in the grid significantly increased the catches of Nephrops above the minimum legal size and increased the catches of commercial-size shrimp. However, absolute catch rates of Nephrops were still low and, from a management point of view, the modest catch increase does not justify the significant increase in the catch of juveniles of a range of fish species as well as undersized Nephrops. © 2022
KW  - Catch comparison
KW  - Catch ratio
KW  - Lower gap
KW  - Nephrops
KW  - Shrimp
KW  - Sorting grid
PB  - Elsevier B.V.
N1  - Export Date: 22 August 2022
M3  - Article
DB  - Scopus
C7  - 106394
N1  - CODEN: FISRD
LA  - English
N1  - Correspondence Address: Ingólfsson, Ó.A.; Institute of Marine Research, Postbox 1870 Nordnes, Norway; email: olafuri@hi.no
UR  - https://www.scopus.com/inward/record.uri?eid=2-s2.0-85131958874&doi=10.1016%2fj.fishres.2022.106394&partnerID=40&md5=98093f725f65c7d08bc48750cdbc8852
ER  - 

TY  - JOUR
TI  - Fishers can optimize gear design if the management system allows for enough flexibility: A modified SELTRA codend can reduce fish catch in the Danish trawl fishery for Norway lobster
T2  - Ocean and Coastal Management
J2  - Ocean Coast. Manage.
VL  - 227
PY  - 2022
DO  - 10.1016/j.ocecoaman.2022.106286
SN  - 09645691 (ISSN) 
AU  - Savina, E.
AU  - Veiga-Malta, T.
AU  - Melli, V.
AU  - Sokolova, M.
AU  - Machado, L.S.
AU  - Feekings, J.
AD  - Technical University of Denmark, Institute for Aquatic Resources, Section for Fisheries Technology, Willemoesvej 2, Hirtshals, 9850, Denmark
AB  - Through an industry-science collaboration, a modified SELTRA codend consisting of a grid with scaring floats (GSF) was successfully developed by the fishing industry, and tested in a scientific trial on board a twin-rig demersal trawler. The selectivity of the gears used in the fishery needs to be tailored to each vessel and season, as quota availability differs across vessels and seasons. The modified gear aims at avoiding catching unwanted fish when targeting Norway lobster. The use of the modified codend showed good potential for effectively reducing catches of unwanted fish without affecting the catch of the target species Norway lobster. With respect to a standard SELTRA codend, the GSF design led to a significantly lower retention of unwanted fish, with 71 (61–79) % less cod, 94 (73–100) % less saithe and 22 (14–37) % less plaice being retained. The results show that fishers have the knowlegde to develop more selective gears. The authors argue that fisheries management should support such industry driven innovation through more flexible management approaches. © 2022
KW  - Fishing gear technology
KW  - Gadus morhua
KW  - Industry-science collaboration
KW  - Landing obligation
KW  - Mixed demersal fishery
KW  - Nephrops norvegicus
KW  - Pleuronectes platessa
KW  - Scaring floats
KW  - Fish
KW  - Gears
KW  - Shellfish
KW  - Fishing gear technology
KW  - Fishing gears
KW  - Gadus morhua
KW  - Gear technology
KW  - Industry-science collaboration
KW  - Landing obligation
KW  - Mixed demersal fishery
KW  - Nephrops norvegicus
KW  - Pleuronecte platessum
KW  - Scaring float
KW  - Fisheries
KW  - lobster
KW  - Norway
PB  - Elsevier Ltd
N1  - Export Date: 22 August 2022
M3  - Article
DB  - Scopus
C7  - 106286
N1  - CODEN: OCMAE
LA  - English
N1  - Correspondence Address: Savina, E.; Technical University of Denmark, Willemoesvej 2, Denmark; email: esav@aqua.dtu.dk
UR  - https://www.scopus.com/inward/record.uri?eid=2-s2.0-85135290710&doi=10.1016%2fj.ocecoaman.2022.106286&partnerID=40&md5=bab06046c5b68842f52b4e769176caca
ER  - 

TY  - JOUR
TI  - Effectiveness and quality evaluation of electrical stunning versus chilling in Norway lobsters (Nephrops norvegicus)
T2  - Food Control
J2  - Food Control
VL  - 138
PY  - 2022
DO  - 10.1016/j.foodcont.2022.108930
SN  - 09567135 (ISSN) 
AU  - Albalat, A.
AU  - Gornik, S.G.
AU  - Muangnapoh, C.
AU  - Neil, D.M.
AD  - Institute of Aquaculture, University of Stirling, Scotland, UK, Stirling, United Kingdom
AD  - Institute of Biodiversity, Animal Health and Comparative Medicine, University of Glasgow, Scotland, UK, Glasgow, United Kingdom
AB  - In the last decade, public interest in the welfare of decapod crustaceans has increased in many parts of the world. This has led to changes in legislation on methods for slaughter in a number of countries, while in others pressure for regulation changes is growing. Electro-stunning may have the potential for reducing noxious stimuli experienced by crustaceans during slaughter. However, data on activity in the central nervous system (CNS) and product quality-related data (indicative of consumer acceptability) are not available for most of the important decapod crustaceans, including the commercially valuable Norway lobster, Nephrops norvegicus. In this study, recordings of nerve activity showed that electro-stunning can render N. norvegicus rapidly insensible qualifying it as a potential humane slaughter procedure. In contrast, placing lobsters on ice for 30 min did not suppress neural activity. In terms of subsequent shelf life, results at day 7 based on QIM, total bacteria counts, H2S-producing bacteria, muscle pH, TMA and biogenic amines indicate no significant differences between the methods of stunning. From a quality perspective, electro-stunning did shorten the period that the product would be considered fresh (higher K-values up to day 5) and triggered faster melanosis development in the cephalothorax, an effect possibly linked to the increased temperature recorded in this area due to the imposed electrical current. However, no significant differences were detected on the cooked products by a trained sensory taste panel. While shelf life is not affected by the electro-stunning process, care should nevertheless be taken to avoid melanosis development, and the consumer perception of freshness in electro-stunned product should be studied further. © 2022 Elsevier Ltd
KW  - Langoustine
KW  - Post-mortem
KW  - Slaughter
KW  - Welfare
PB  - Elsevier Ltd
N1  - Cited By :1
N1  - Export Date: 22 August 2022
M3  - Article
DB  - Scopus
C7  - 108930
N1  - CODEN: FOOCE
LA  - English
N1  - Correspondence Address: Albalat, A.; Institute of Aquaculture, Scotland, UK, United Kingdom; email: amaya.albalat@stir.ac.uk
UR  - https://www.scopus.com/inward/record.uri?eid=2-s2.0-85127340815&doi=10.1016%2fj.foodcont.2022.108930&partnerID=40&md5=69c55cc031268dbaa323ec4ac242083a
ER  - 

TY  - JOUR
TI  - Accounting for environmental and fishery management factors when standardizing CPUE data from a scientific survey: A case study for Nephrops norvegicus in the Pomo Pits area (Central Adriatic Sea)
T2  - PLoS ONE
J2  - PLoS ONE
VL  - 17
IS  - 7 July
PY  - 2022
DO  - 10.1371/journal.pone.0270703
SN  - 19326203 (ISSN) 
AU  - Chiarini, M.
AU  - Guicciardi, S.
AU  - Angelini, S.
AU  - Tuck, I.D.
AU  - Grilli, F.
AU  - Penna, P.
AU  - Domenichetti, F.
AU  - Canduci, G.
AU  - Belardinelli, A.
AU  - Santojanni, A.
AU  - Arneri, E.
AU  - Milone, N.
AU  - Medvešek, D.
AU  - Isajlović, I.
AU  - Vrgoč, N.
AU  - Martinelli, M.
AD  - National Research Council, Institute of Marine Biological Resources and Biotechnologies (CNR IRBIM), Ancona, Italy
AD  - Department of Biological, Geological and Environmental Sciences, University of Bologna (UNIBO), Bologna, Italy
AD  - Fano Marine Center, The Inter-Institute Center for Research on Marine Biodiversity, Resources and Biotechnologies, Fano, Italy
AD  - National Institute of Water and Atmosphere (NIWA), Auckland, New Zealand
AD  - Food and Agriculture Organization (FAO), Rome, Italy
AD  - Institute of Oceanography and Fisheries (IOF), Split, Croatia
AB  - Abundance and distribution of commercial marine resources are influenced by environmental variables, which together with fishery patterns may also influence their catchability. However, Catch Per Unit Effort (CPUE) can be standardized in order to remove most of the variability not directly attributable to fish abundance. In the present study, Generalized Additive Models (GAMs) were used to investigate the effect of some environmental and fishery covariates on the spatial distribution and abundance of the Norway lobster Nephrops norvegicus within the Pomo/Jabuka Pits (Central Adriatic Sea) and to include those that resulted significant in a standardization process. N. norvegicus is a commercially important demersal crustacean, altering its catchability over the 24-h cycle and seasons according to its burrowing behavior. A historically exploited fishing ground for this species, since 2015 subject to specific fisheries management measures, is represented by the meso-Adriatic depressions, which are also characterized by particular oceanographic conditions. Both the species behaviour and the features of this study area influence the dynamics of the population offering a challenging case study for a standardization modelling approach. Environmental and catch data were obtained during scientific trawl surveys properly designed to catch N. norvegicus, thus improving the quality of the model input data. Standardization of CPUE from 2 surveys from 2012 to 2019 was conducted building two GAMs for both biomass and density indices. Bathymetry, fishing pressure, dissolved oxygen and salinity proved to be significant drivers influencing catch distribution. After cross validations, the tuned models were then used to predict new indices for the study area and the two survey series by means of informed spatial grids, composed by constant surface cells, to each of which are associated average values of environmental parameters and specific levels of fishing pressure, depending on the management measures in place. The predictions can be used to better describe the structure and the spatio-temporal distribution of the population providing valuable information to evaluate the status of such an important marine resource. © 2022 Chiarini et al.
KW  - animal
KW  - ecosystem
KW  - fishery
KW  - Nephropidae
KW  - Norway
KW  - sea food
KW  - Animals
KW  - Ecosystem
KW  - Fisheries
KW  - Nephropidae
KW  - Norway
KW  - Seafood
PB  - Public Library of Science
N1  - Cited By :1
N1  - Export Date: 22 August 2022
M3  - Article
DB  - Scopus
C7  - e0270703
N1  - CODEN: POLNC
C2  - 35834483
LA  - English
N1  - Correspondence Address: Chiarini, M.; National Research Council, Italy; email: matteo.chiarini5@unibo.it
UR  - https://www.scopus.com/inward/record.uri?eid=2-s2.0-85133223705&doi=10.1371%2fjournal.pone.0270703&partnerID=40&md5=f3b86aff5479d9397f7ac81b8d6d2774
ER  - 

TY  - JOUR
TI  - The Way the Wind Blows: Tracing Out the Demand for Norwegian Lobster Using Instrumental Variables
T2  - Marine Resource Economics
J2  - Marine Resour. Econ.
VL  - 37
IS  - 3
SP  - 263
EP  - 282
PY  - 2022
DO  - 10.1086/719996
SN  - 07381360 (ISSN) 
AU  - Hammarlund, C.
AU  - Blomquist, J.
AU  - Waldo, S.
AD  - AgriFood Economics Centre, Lund University, PO Box 730, Lund, S–220 07, Sweden
AD  - AgriFood Economics Centre, Swedish University of Agricultural Sciences, PO Box 730, Lund, S–220 07, Sweden
AB  - Knowledge of price formation in fisheries is important in understanding effects of fisheries regulations and the support or resistance to regulations from different stakeholders. This article studies how demand can be traced out using wind speed on a fishing trip. Wind speed is strongly correlated with the quantities of Norwegian lobster (Nephrops) available on the market. Using wind variables as instrumental variables and data on daily average prices and quantities over a 20-year period, we estimate the daily aggregate demand for two varieties of Nephrops.Wefind that the demand for both varieties is highly responsive to price changes and that own-price elasticities using the instrumental variable estimators are two to three times higher than ordinary least squares (OLS) estimates suggest. In addition, cross-price elasticities show, in contrast to OLS results, that the two types of Nephrops are close substitutes. © 2022 MRE Foundation, Inc. All rights reserved.
KW  - Cross-price elasticities
KW  - demand estimation
KW  - fish markets
KW  - instrumental variables
KW  - own-price elasticities
PB  - University of Chicago Press
N1  - Export Date: 22 August 2022
M3  - Article
DB  - Scopus
LA  - English
UR  - https://www.scopus.com/inward/record.uri?eid=2-s2.0-85133001890&doi=10.1086%2f719996&partnerID=40&md5=980b85d9b9c7931e211664628e170ce9
ER  - 

TY  - JOUR
TI  - Size dependent egestion of polyester fibres in the Dublin Bay Prawn (Nephrops norvegicus)
T2  - Marine Pollution Bulletin
J2  - Mar. Pollut. Bull.
VL  - 180
PY  - 2022
DO  - 10.1016/j.marpolbul.2022.113768
SN  - 0025326X (ISSN) 
AU  - Joyce, H.
AU  - Nash, R.
AU  - Kavanagh, F.
AU  - Power, T.
AU  - White, J.
AU  - Frias, J.
AD  - Marine and Freshwater Research Centre (MFRC), Galway-Mayo Institute of Technology (GMIT), Dublin Rd., Galway, H91 T8NW, Ireland
AD  - Marine Institute, Rinville, Oranmore, H91 R673, Galway, Ireland
AB  - Microplastics (MPs) are an extensive global contaminant in the marine environment, known to be ingested by marine organisms. The presence of MPs in the commercially important marine decapod crustacean Nephrops norvegicus (Dublin Bay Prawn) has been documented for the North-East Atlantic and the Mediterranean, however, uncertainties remain about retention times of MPs in the gastrointestinal tract (GIT) of this species. This study aims to investigate the retention times of polyester MP fibres of three sizes (3, 5, and 10 mm in length) and to determine whether the egestion of MP fibres is size and time dependent. Results suggest that MP fibres of different lengths are retained for different periods of time, with larger MP fibres being retained for longer periods (e.g., minimum 96 h for 10 mm fibres). The present study also assesses for the first time, the size dependent relationship of MP fibres under controlled conditions for N. norvegicus. © 2022
KW  - Egestion
KW  - Microplastic
KW  - Nephrops norvegicus
KW  - Pollution
KW  - Retention
KW  - Marine biology
KW  - Marine pollution
KW  - Microplastic
KW  - Polyesters
KW  - Dublin Bay
KW  - Egestion
KW  - Marine environment
KW  - Marine organisms
KW  - Microplastics
KW  - Nephrops norvegicus
KW  - Polyester fibre
KW  - Retention
KW  - Retention time
KW  - Size dependent
KW  - Fibers
KW  - microplastic
KW  - polyester
KW  - plastic
KW  - polyester
KW  - crustacean
KW  - marine environment
KW  - plastic waste
KW  - Article
KW  - digestion
KW  - Dublin Bay prawn
KW  - microplastic pollution
KW  - nonhuman
KW  - sea pollution
KW  - shellfish
KW  - water pollutant
KW  - water pollution
KW  - animal
KW  - bay
KW  - environmental monitoring
KW  - Nephropidae
KW  - Penaeidae
KW  - procedures
KW  - water pollutant
KW  - Animals
KW  - Bays
KW  - Environmental Monitoring
KW  - Microplastics
KW  - Nephropidae
KW  - Penaeidae
KW  - Plastics
KW  - Polyesters
KW  - Water Pollutants, Chemical
PB  - Elsevier Ltd
N1  - Export Date: 22 August 2022
M3  - Article
DB  - Scopus
C7  - 113768
N1  - CODEN: MPNBA
C2  - 35623217
LA  - English
N1  - Correspondence Address: Joyce, H.; Marine and Freshwater Research Centre (MFRC), Dublin Rd., Ireland; email: haleigh.joyce@research.gmit.ie
UR  - https://www.scopus.com/inward/record.uri?eid=2-s2.0-85130558043&doi=10.1016%2fj.marpolbul.2022.113768&partnerID=40&md5=6453eb9a9978e09ff1b12f32f285d435
ER  - 

TY  - JOUR
TI  - The drivers and the implications of marine heatwaves
T2  - Proceedings of the National Academy of Sciences of the United States of America
J2  - Proc. Natl. Acad. Sci. U. S. A.
VL  - 119
IS  - 26
PY  - 2022
DO  - 10.1073/pnas.2209393119
SN  - 00278424 (ISSN) 
AU  - Carey, J.
KW  - hot water
KW  - abalone
KW  - air temperature
KW  - algal bloom
KW  - aquaculture
KW  - Article
KW  - atmospheric pressure
KW  - California
KW  - Canada
KW  - carbon sink
KW  - catering service
KW  - Chile
KW  - climate change
KW  - comparative study
KW  - ecologist
KW  - economic aspect
KW  - El Nino
KW  - environmental temperature
KW  - evaporation
KW  - financial management
KW  - fishery management
KW  - food industry
KW  - greenhouse effect
KW  - heat tolerance
KW  - heat wave
KW  - human
KW  - kelp
KW  - krill
KW  - lobster
KW  - marine biology
KW  - marine botanist
KW  - nonhuman
KW  - nonmedical occupations
KW  - Norway
KW  - oyster
KW  - Pacific Ocean
KW  - physical oceanographer
KW  - plant community
KW  - prediction
KW  - sardine
KW  - scallop
KW  - scientist
KW  - sea surface temperature
KW  - seaweed
KW  - semantics
KW  - shark
KW  - shellfish
KW  - solar radiation
KW  - squid
KW  - summer
KW  - Tasmania
KW  - thermocline
KW  - tourism
KW  - United Kingdom
KW  - water depth
KW  - water temperature
KW  - Western Australia
KW  - winter
KW  - ecosystem
KW  - heat
KW  - Climate Change
KW  - Ecosystem
KW  - Hot Temperature
PB  - National Academy of Sciences
N1  - Export Date: 22 August 2022
M3  - Article
DB  - Scopus
C7  - e2209393119
N1  - CODEN: PNASA
C2  - 35749359
LA  - English
UR  - https://www.scopus.com/inward/record.uri?eid=2-s2.0-85133101599&doi=10.1073%2fpnas.2209393119&partnerID=40&md5=5e07fdb76bbb8e196156e64521206d9f
ER  - 

TY  - JOUR
TI  - Plastics, prawns, and patterns: Microplastic loadings in Nephrops norvegicus and surrounding habitat in the North East Atlantic
T2  - Science of the Total Environment
J2  - Sci. Total Environ.
VL  - 826
PY  - 2022
DO  - 10.1016/j.scitotenv.2022.154036
SN  - 00489697 (ISSN) 
AU  - Joyce, H.
AU  - Frias, J.
AU  - Kavanagh, F.
AU  - Lynch, R.
AU  - Pagter, E.
AU  - White, J.
AU  - Nash, R.
AD  - Marine and Freshwater Research Centre (MFRC), Galway-Mayo Institute of Technology (GMIT), Dublin Rd., Galway, H91 T8NW, Ireland
AD  - Marine Institute, Rinville, Oranmore, Galway, H91 R673, Ireland
AB  - The presence of microplastics (MPs), a contaminant of emerging concern, has attracted increasing attention in commercially important seafood species such as Nephrops norvegicus. This species lend themselves well as bioindicators of environmental contamination owing to their availability, spatial and depth distribution, interactions with seafloor sediment and position in the ecosystem and food chain. This study assesses the abundance of MPs in N. norvegicus and in benthic sediments across six functional units in the North East Atlantic. Assessment of the relationship between MP abundance in N. norvegicus, their biological parameters and their surrounding environment was examined. Despite the lack of statistical significance, MP abundances, size, shape, and polymer type recorded in N. norvegicus mirrored those found in the surrounding environment samples. The three main polymers identified in both organisms and sediment were polystyrene, polyamide (nylons), and polypropylene. The level of MP contamination in N. norvegicus could be related to local sources, with relatively low abundances recorded in this study for the North East Atlantic in comparison to other regional studies. Furthermore, larger organisms contained a lower abundance of MPs, demonstrating no accumulation of MPs in N. norvegicus. Based on the results of this study, data on MP ingestion could be used to study trends in the amount and composition of litter ingested by marine animals towards fulfilling requirements of descriptor 10 of the Marine Strategy Framework Directive. © 2022 The Authors
KW  - Marine Strategy Framework Directive
KW  - Microplastics
KW  - Nephrops norvegicus
KW  - North-East Atlantic
KW  - Sediments
KW  - Animals
KW  - Marine pollution
KW  - Microplastic
KW  - Polypropylenes
KW  - Contaminants of emerging concerns
KW  - Depth distribution
KW  - Environmental contamination
KW  - Framework directives
KW  - Marine strategy framework directive
KW  - Microplastics
KW  - Nephrops norvegicus
KW  - North East Atlantic
KW  - Seafloor sediments
KW  - Surrounding environment
KW  - Sediments
KW  - microplastic
KW  - plastic
KW  - polymer
KW  - abundance
KW  - bioindicator
KW  - crustacean
KW  - environmental legislation
KW  - habitat
KW  - lobster
KW  - marine sediment
KW  - plastic waste
KW  - Article
KW  - Atlantic Ocean
KW  - bioaccumulation
KW  - biological monitoring
KW  - color
KW  - Crustacea
KW  - fishing
KW  - microplastic pollution
KW  - Nephrops norvegicus
KW  - nonhuman
KW  - sediment
KW  - species habitat
KW  - animal
KW  - ecosystem
KW  - environmental monitoring
KW  - sea food
KW  - water pollutant
KW  - Atlantic Ocean
KW  - Atlantic Ocean (Northeast)
KW  - Animals
KW  - Decapoda
KW  - Ecosystem
KW  - Environmental Monitoring
KW  - Microplastics
KW  - Plastics
KW  - Polymers
KW  - Seafood
KW  - Water Pollutants, Chemical
PB  - Elsevier B.V.
N1  - Cited By :1
N1  - Export Date: 22 August 2022
M3  - Article
DB  - Scopus
C7  - 154036
N1  - CODEN: STEVA
C2  - 35202687
LA  - English
N1  - Correspondence Address: Joyce, H.; Marine and Freshwater Research Centre (MFRC), Dublin Rd., Ireland; email: haleigh.joyce@research.gmit.ie
UR  - https://www.scopus.com/inward/record.uri?eid=2-s2.0-85125634540&doi=10.1016%2fj.scitotenv.2022.154036&partnerID=40&md5=3f7c4cd296ed051efb210927fffee810
ER  - 

TY  - JOUR
TI  - A Novel Detection Refinement Technique for Accurate Identification of Nephrops norvegicus Burrows in Underwater Imagery
T2  - Sensors
J2  - Sensors
VL  - 22
IS  - 12
PY  - 2022
DO  - 10.3390/s22124441
SN  - 14248220 (ISSN) 
AU  - Naseer, A.
AU  - Baro, E.N.
AU  - Khan, S.D.
AU  - Vila, Y.
AD  - ETSI Telecomunicación, Universidad de Málaga, Malaga, 29071, Spain
AD  - Science and Technology Unit, Umm al Qura University, Makkah, 21955, Saudi Arabia
AD  - Department of Computer Science, National University of Technology, Islamabad, 44000, Pakistan
AD  - Centro Oceanográfico de Cádiz (IEO-CSIC), Instituto Español de Oceanografía, Cádiz, 11006, Spain
AB  - With the evolution of the convolutional neural network (CNN), object detection in the underwater environment has gained a lot of attention. However, due to the complex nature of the underwater environment, generic CNN-based object detectors still face challenges in underwater object detection. These challenges include image blurring, texture distortion, color shift, and scale variation, which result in low precision and recall rates. To tackle this challenge, we propose a detection refinement algorithm based on spatial–temporal analysis to improve the performance of generic detectors by suppressing the false positives and recovering the missed detections in underwater videos. In the proposed work, we use state-of-the-art deep neural networks such as Inception, ResNet50, and ResNet101 to automatically classify and detect the Norway lobster Nephrops norvegicus burrows from underwater videos. Nephrops is one of the most important commercial species in Northeast Atlantic waters, and it lives in burrow systems that it builds itself on muddy bottoms. To evaluate the performance of proposed framework, we collected the data from the Gulf of Cadiz. From experiment results, we demonstrate that the proposed framework effectively suppresses false positives and recovers missed detections obtained from generic detectors. The mean average precision (mAP) gained a 10% increase with the proposed refinement technique. © 2022 by the authors. Licensee MDPI, Basel, Switzerland.
KW  - deep learning
KW  - detection refinements
KW  - Nephrops norvegicus
KW  - spatial–temporal analysis
KW  - Convolution
KW  - Convolutional neural networks
KW  - Deep neural networks
KW  - Object recognition
KW  - Spatial variables measurement
KW  - Textures
KW  - Convolutional neural network
KW  - Deep learning
KW  - Detection refinement
KW  - False positive
KW  - Missed detections
KW  - Nephrops norvegicus
KW  - Performance
KW  - Refinement techniques
KW  - Spatial temporal analysis
KW  - Underwater environments
KW  - Object detection
KW  - algorithm
KW  - animal
KW  - Nephropidae
KW  - Algorithms
KW  - Animals
KW  - Nephropidae
KW  - Neural Networks, Computer
PB  - MDPI
N1  - Cited By :1
N1  - Export Date: 22 August 2022
M3  - Article
DB  - Scopus
C7  - 4441
C2  - 35746223
LA  - English
N1  - Correspondence Address: Naseer, A.; ETSI Telecomunicación, Spain; email: atif@uma.es
UR  - https://www.scopus.com/inward/record.uri?eid=2-s2.0-85131688463&doi=10.3390%2fs22124441&partnerID=40&md5=051a4c8b0c439143b4c3c8f249ddaa47
ER  - 

TY  - JOUR
TI  - Effects of pile driving sound playbacks and cadmium co-exposure on the early life stage development of the Norway lobster, Nephrops norvegicus
T2  - Marine Pollution Bulletin
J2  - Mar. Pollut. Bull.
VL  - 179
PY  - 2022
DO  - 10.1016/j.marpolbul.2022.113667
SN  - 0025326X (ISSN) 
AU  - Stenton, C.A.
AU  - Bolger, E.L.
AU  - Michenot, M.
AU  - Dodd, J.A.
AU  - Wale, M.A.
AU  - Briers, R.A.
AU  - Hartl, M.G.J.
AU  - Diele, K.
AD  - Aquatic Noise Research Group, School of Applied Sciences, Edinburgh Napier University, 9 Sighthill Court, UK, Edinburgh, EH11 4BN, United Kingdom
AD  - Centre for Conservation and Restoration Science, Edinburgh Napier University, 9 Sighthill Court, UK, Edinburgh, EH11 4BN, United Kingdom
AD  - St Abbs Marine Station, The Harbour, St Abbs, Eyemouth, TD14 5PW, United Kingdom
AD  - Ocean Science Consulting Ltd., Spott Road, UK, Dunbar, EH42 1RR, United Kingdom
AD  - École Nationale des Travaux Publics de L'état, 3 Rue Maurice Audin, Vaulx en Velin, 69 120, France
AD  - Centre for Marine Biodiversity & Biotechnology, Institute of Life and Earth Sciences, School of Energy, Geoscience, Infrastructure & Society, Heriot-Watt University, UK, Edinburgh, EH14 4AS, United Kingdom
AB  - There is an urgent need to understand how organisms respond to multiple, potentially interacting drivers in today's world. The effects of the pollutants anthropogenic sound (pile driving sound playbacks) and waterborne cadmium were investigated across multiple levels of biology in larval and juvenile Norway lobster, Nephrops norvegicus under controlled laboratory conditions. The combination of pile driving playbacks (170 dBpk-pk re 1 μPa) and cadmium combined synergistically at concentrations &gt;9.62 μg[Cd] L−1 resulting in increased larval mortality, with sound playbacks otherwise being antagonistic to cadmium toxicity. Exposure to 63.52 μg[Cd] L−1 caused significant delays in larval development, dropping to 6.48 μg[Cd] L−1 in the presence of piling playbacks. Pre-exposure to the combination of piling playbacks and 6.48 μg[Cd] L−1 led to significant differences in the swimming behaviour of the first juvenile stage. Biomarker analysis suggested oxidative stress as the mechanism resultant deleterious effects, with cellular metallothionein (MT) being the predominant protective mechanism. © 2022 The Authors
KW  - Biomarkers
KW  - Larvae
KW  - Metallothionein
KW  - Multiple drivers
KW  - Noise
KW  - Oxidative stress
KW  - Biomarkers
KW  - Cadmium
KW  - Plants (botany)
KW  - Shellfish
KW  - Anthropogenics
KW  - Driving sounds
KW  - Earliest life
KW  - Larva
KW  - Life stages
KW  - Metallothioneins
KW  - Multiple driver
KW  - Multiple levels
KW  - Nephrops norvegicus
KW  - Noise
KW  - Piles
KW  - cadmium
KW  - catalase
KW  - glutathione
KW  - glutathione peroxidase
KW  - metallothionein
KW  - superoxide dismutase
KW  - thiobarbituric acid reactive substance
KW  - metallothionein
KW  - biomarker
KW  - cadmium
KW  - crustacean
KW  - developmental stage
KW  - larva
KW  - life cycle analysis
KW  - metallothionein
KW  - noise pollution
KW  - oxidative stress
KW  - pollution exposure
KW  - animal experiment
KW  - Article
KW  - controlled study
KW  - developmental delay
KW  - developmental stage
KW  - ecotoxicity
KW  - environmental exposure
KW  - female
KW  - juvenile animal
KW  - larval development
KW  - lobster
KW  - molting
KW  - mortality
KW  - Nephrops norvegicus
KW  - noise pollution
KW  - nonhuman
KW  - oxidative stress
KW  - protection
KW  - sea pollution
KW  - swimming
KW  - animal
KW  - Nephropidae
KW  - noise
KW  - sound
KW  - sound detection
KW  - Animals
KW  - Cadmium
KW  - Metallothionein
KW  - Nephropidae
KW  - Noise
KW  - Sound
KW  - Sound Spectrography
PB  - Elsevier Ltd
N1  - Export Date: 22 August 2022
M3  - Article
DB  - Scopus
C7  - 113667
N1  - CODEN: MPNBA
C2  - 35533617
LA  - English
N1  - Correspondence Address: Stenton, C.A.; Aquatic Noise Research Group, 9 Sighthill Court, UK, United Kingdom; email: c.stenton@napier.ac.uk
UR  - https://www.scopus.com/inward/record.uri?eid=2-s2.0-85129719288&doi=10.1016%2fj.marpolbul.2022.113667&partnerID=40&md5=44a9963282b4954185f1b51372c294d2
ER  - 

TY  - JOUR
TI  - Long-term interannual variability in larval dispersal and connectivity of the Norway lobster (Nephrops norvegicus) around Ireland: When supply-side matters
T2  - Fisheries Oceanography
J2  - Fish. Oceanogr.
VL  - 31
IS  - 3
SP  - 255
EP  - 270
PY  - 2022
DO  - 10.1111/fog.12576
SN  - 10546006 (ISSN) 
AU  - McGeady, R.
AU  - Lordan, C.
AU  - Power, A.M.
AD  - Ryan Institute, School of Natural Sciences, National University of Ireland Galway, Galway, Ireland
AD  - School of Geography and Environmental Sciences, Ulster University, Coleraine, United Kingdom
AD  - Marine Institute, Galway, Ireland
AB  - Dispersal of meroplankton larvae in the ocean is a key process which determines larval supply to areas of suitable habitat and enables connectivity between populations, particularly for nonmigratory species. Our objective was to use a biophysical larval transport model to create a time series (2000–2019) of larval retention, dispersal distance and connectivity estimates for the commercially important Norway lobster (Nephrops norvegicus) on mud grounds off Ireland. Where time series of population estimates were sufficiently long to conduct analysis, we also investigated if larval dispersal indices could be used to predict variations in adult density, after a lag period, hypothesising that this would only apply to grounds with consistently low larval supply. Grounds off Ireland had varying characteristics related to their ability to retain and exchange larvae which was influenced by the local hydrodynamic regime and spatial isolation from other grounds. Larval supply was consistently low on the Aran grounds to the west of Ireland, which have experienced abundance declines in the past. The time series of modelled larval dispersal indices at the Aran grounds was linked to empirical adult burrow densities with a 3-year lag. Whereas the western Irish Sea, which has consistently high larval supply, showed no such relationship. Models can provide important larval recruitment information early in the life cycle for species of commercial or conservation importance. © 2022 The Authors. Fisheries Oceanography published by John Wiley & Sons Ltd.
KW  - connectivity
KW  - dispersal
KW  - larvae
KW  - Nephrops norvegicus
KW  - Norway lobster
KW  - recruitment
KW  - supply-side ecology
KW  - annual variation
KW  - connectivity
KW  - larva
KW  - meroplankton
KW  - Atlantic Ocean
KW  - Ireland
KW  - Irish Sea
KW  - Norway
PB  - John Wiley and Sons Inc
N1  - Export Date: 22 August 2022
M3  - Article
DB  - Scopus
N1  - CODEN: FIOCE
LA  - English
N1  - Correspondence Address: McGeady, R.; Ryan Institute, Ireland; email: r.mcgeady@ulster.ac.uk
UR  - https://www.scopus.com/inward/record.uri?eid=2-s2.0-85124735179&doi=10.1111%2ffog.12576&partnerID=40&md5=0851bac6a618860d6329abd5677ea9da
ER  - 

TY  - JOUR
TI  - Applying length-based assessment methods to fishery resources in the Bay of Biscay and Iberian Coast ecoregion: Stock status and parameter sensitivity
T2  - Fisheries Research
J2  - Fish. Res.
VL  - 248
PY  - 2022
DO  - 10.1016/j.fishres.2021.106197
SN  - 01657836 (ISSN) 
AU  - Cousido-Rocha, M.
AU  - Cerviño, S.
AU  - Alonso-Fernández, A.
AU  - Gil, J.
AU  - Herraiz, I.G.
AU  - Rincón, M.M.
AU  - Ramos, F.
AU  - Rodríguez-Cabello, C.
AU  - Sampedro, P.
AU  - Vila, Y.
AU  - Pennino, M.G.
AD  - Instituto Español de Oceanografía (IEO, CSIC), Centro Oceanográfico de Vigo, Subida a Radio Faro 50–52, Vigo, Pontevedra, 36390, Spain
AD  - Instituto de Investigaciones Marinas (IIM-CSIC), Eduardo Cabello 6, Vigo, Pontevedra, 36208, Spain
AD  - Instituto Español de Oceanografía (IEO, CSIC), Centro Oceanográfico de Cádiz, Muelle de Levante s/n, Puerto Pesquero, Cádiz, 11006, Spain
AD  - Instituto Español de Oceanografía (IEO, CSIC), Centro Oceanográfico de A Coruña, Paseo Marítimo Alcalde Francisco Vázquez 10, A Coruña, 15001, Spain
AD  - Instituto Español de Oceanografía (IEO, CSIC), Centro Oceanográfico de Santander, Promontorio San Martín s/n, Santander, 39004, Spain
AB  - Length-based methods have been widely applied to estimate biological parameters and understand the dynamics of marine resource populations within data-limited stocks. However, to date few studies have tested the sensitivity of parameters in length-based methods examining stocks with different traits and fishery contexts. In the Bay of Biscay and the Iberian Coast ecoregion, SE Europe (International Council for the Exploration of the Sea - ICES, Divisions 8 and 9a), many commercial resources are considered data-limited, and either little is known about their fisheries stock statuses or gaps remain in currently available assessments. Therefore, this study focuses on two of the most used length-based methods, which ICES considers to be the most appropriate to evaluate data-limited stocks, namely length-based indicators (LBI) and the length-based spawning potential ratio (LBSPR). Both methods have been applied to assess the stock statuses of various relevant species in the study area, such as: the small-spotted catshark (Scyliorhinus canicula), European anchovy (Engraulis encrasicolus), blackspot seabream (Pagellus bogaraveo), pouting (Trisopterus luscus), pollack (Pollachius pollachius), and Norway lobster (Nephrops norvegicus). For each stock, model results were compared with available knowledge on their current status. Furthermore, this paper discusses whether unexpected results are related to violations of the main model assumptions (constant total mortality and recruitment, and logistic selectivity) or to a lack of representativeness of stock length composition. A sensitivity analysis was conducted on the two most important input parameters: L∞ (von Bertalanffy asymptotic average maximum body size) and M/k (ratio of natural mortality to von Bertalanffy growth rate). This analysis concluded that the variation/misspecification of both parameters (M/k and L∞) had a considerable impact on the results given by both methods, and that this effect is more significant in the case of the L∞ parameter, thus highlighting the importance of its accuracy in a given assessment. Furthermore, the sensitivity analysis indicated that, among the LBI and LBSPR indicators, the least robust indicator was the LBI Pmega indicator. The remaining LBI method indicators can be considered more robust than the LBSPR indicators when there is uncertainty in the life history input parameters (M/k and L∞). Among LBSPR indicators, SPR is more affected than F/M (relative fishing mortality) by the variation/misspecification of parameter L∞, whereas under the variation of M/k both indicators perform similarly. However, it is important to consider that LBI indicators are very rough measures of stock statuses, whereas LBSPR measures describe stock statuses more explicitly. Thus, both measures can be used together to obtain more precision in estimating stock status. Nevertheless, when critical parameters are uncertain (e.g., L∞) and the results of both methods contradict one another, LBI method indicators, with the exception of Pmega, are more trustworthy than LBSPR indicators. © 2021 Elsevier B.V.
KW  - Data-limited fisheries
KW  - LBI
KW  - LBSPR
KW  - Stock assessment
PB  - Elsevier B.V.
N1  - Export Date: 22 August 2022
M3  - Article
DB  - Scopus
C7  - 106197
N1  - CODEN: FISRD
LA  - English
N1  - Correspondence Address: Cousido-Rocha, M.; Instituto Español de Oceanografía (IEO, Subida a Radio Faro 50–52, Vigo, Spain; email: marta.edu21@gmail.com
UR  - https://www.scopus.com/inward/record.uri?eid=2-s2.0-85122468989&doi=10.1016%2fj.fishres.2021.106197&partnerID=40&md5=a79b673628a02d8b67ad0d2e67bbccec
ER  - 

TY  - JOUR
TI  - Fishery dynamics of blue whiting, Micromesistius poutassou, a highly discarded bycatch species in the NW Mediterranean Sea 
ST  - Dinámica de la pesquería de la bacaladilla, Micromesistius poutassou, una especie acompañante altamente descartada en el Mediterráneo noroccidental
T2  - Scientia Marina
J2  - Sci. Mar.
VL  - 86
IS  - 1
PY  - 2022
DO  - 10.3989/scimar.05240.025
SN  - 02148358 (ISSN) 
AU  - Mir-Arguimbau, J.
AU  - Martín, P.
AU  - Balcells, M.
AU  - Sala-Coromina, J.
AU  - Sabatés, A.
AD  - Institut de Ciències del Mar-CSIC, Passeig Marítim de la Barceloneta, 37-49, Barcelona, 08003, Spain
AD  - Catalan Institute for Ocean Governance Research (ICATMAR – Direcció General de Política Marítima i Pesca Sostenible), Carrer del Doctor Roux, 80, Barcelona, 08017, Spain
AB  - This study characterized the fishery dynamics of blue whiting, a bycatch species of the bottom trawl Norway lobster fishery, in the NW Mediterranean. Landings and effort data over the last two decades were combined with current information on the spatial distribution of effort and catch, and with the size and age structure of blue whiting over the year. Recruitment to the demersal habitat occurred from 5 cm total length (TL) over the shelf break in spring (April-May), when discards showed the highest values (>95% of the catch). Adults were located over the upper slope, and large individuals (≥26 cm TL) were abundant during the reproductive period (January-March). A decline in landings has been observed in the last decade, probably related to the absence of intense deep convection processes in winter since 2013, which favour recruitment of the species. The effect of exploitation on the decrease in landings cannot be disregarded considering that the bulk of the catch is made up of immature (age 0) individuals, and the presence of old individuals is very low. © 2022 CSIC.
KW  - age structure
KW  - discards
KW  - landings
KW  - population dynamics
KW  - recruitment
KW  - age structure
KW  - bycatch
KW  - fish
KW  - fishery discard
KW  - fishing effort
KW  - recruitment (population dynamics)
KW  - spatial distribution
KW  - trawling
KW  - Mediterranean Sea
KW  - Norway
PB  - CSIC Consejo Superior de Investigaciones Cientificas
N1  - Cited By :1
N1  - Export Date: 22 August 2022
M3  - Article
DB  - Scopus
C7  - e025
N1  - CODEN: SCIME
LA  - English
N1  - Correspondence Address: Mir-Arguimbau, J.; Institut de Ciències del Mar-CSIC, Passeig Marítim de la Barceloneta, 37-49, Spain; email: joanmir@icm.csic.es
UR  - https://www.scopus.com/inward/record.uri?eid=2-s2.0-85128763992&doi=10.3989%2fscimar.05240.025&partnerID=40&md5=1de951bf68e5dfccf348a5121858c7f6
ER  - 

TY  - JOUR
TI  - An affordable method for monitoring plastic fibre ingestion in Nephrops norvegicus (Linnaeus, 1758) and implementation on wide temporal and geographical scale comparisons
T2  - Science of the Total Environment
J2  - Sci. Total Environ.
VL  - 810
PY  - 2022
DO  - 10.1016/j.scitotenv.2021.152264
SN  - 00489697 (ISSN) 
AU  - Carreras-Colom, E.
AU  - Cartes, J.E.
AU  - Constenla, M.
AU  - Welden, N.A.
AU  - Soler-Membrives, A.
AU  - Carrassón, M.
AD  - Departament de Biologia Animal, Biologia Vegetal i Ecologia, Universitat Autònoma de Barcelona, Cerdanyola del Vallès, Barcelona, 08193, Spain
AD  - Institut de Ciències del Mar (ICM-CSIC), Psg. Marítim de la Barceloneta 37-49, Barcelona, 08003, Spain
AD  - School of Interdisciplinary Studies, University of Glasgow, Dumfries, DG1 4ZL, United Kingdom
AB  - Although the ingestion of plastics has been reported in a wide variety of organisms, there remains a lack of knowledge regarding the extent of spatial and temporal gradients and no consensus concerning the definition of monitor species for benthic marine environments. The present study aims at demonstrating the correlation between the presence of tangled balls of fibres and high levels of total plastic fibre ingestion in Nephrops norvegicus to assess the potential use of the prevalence of tangled balls as indicators of fibre pollution. To do so, the presence of plastics in stomach contents from several European populations of N. norvegicus is characterized in detail, including size distribution and polymer composition, and then its correlation with the prevalence of balls tested. Our results demonstrate that the prevalence of balls (>20%) is significantly correlated to higher levels of plastic ingestion, regardless of polymer composition and size distribution of ingested fibres. Plastic fibre ingestion levels across wide temporal and geographical scales are assessed using only the prevalence of balls, highlighting areas of increased fibre ingestion (e.g., the Gulf of Cadiz, N Barcelona) and areas of potentially lower fibre pollution (e.g., the Ebro Delta, the NW Iberian margin). Moreover, the relationship between the prevalence of balls and diet composition is analysed to discard a potential relationship with geographical differences in diet habits. Finally, we discuss the benefits and drawbacks of the use of the prevalence of tangled balls of fibres as an affordable, cost-effective and easy to implement indicator of fibre pollution for monitoring purposes in this species. © 2021 Elsevier B.V.
KW  - Cost-effective indicator
KW  - Fibres
KW  - Monitor species
KW  - Nephrops norvegicus
KW  - Plastic ingestion
KW  - Elastomers
KW  - Fibers
KW  - Plastics
KW  - Pollution
KW  - Size distribution
KW  - Cost effective
KW  - Cost-effective indicator
KW  - Geographical scale
KW  - Monitor species
KW  - Nephrops norvegicus
KW  - Plastic fibers
KW  - Plastic ingestion
KW  - Polymer composition
KW  - Size-distribution
KW  - Temporal scale
KW  - Cost effectiveness
KW  - plastic
KW  - polymer
KW  - biomonitoring
KW  - comparative study
KW  - correlation
KW  - geographical variation
KW  - ingestion rate
KW  - lobster
KW  - monitoring
KW  - plastic waste
KW  - temporal distribution
KW  - Article
KW  - chemical composition
KW  - concentration (parameter)
KW  - correlational study
KW  - diet composition
KW  - environmental monitoring
KW  - lobster
KW  - Nephrops norvegicus
KW  - nonhuman
KW  - population abundance
KW  - species diversity
KW  - chemistry
KW  - eating
KW  - environmental monitoring
KW  - stomach juice
KW  - water pollutant
KW  - Atlantic Ocean
KW  - Catalonia
KW  - Ebro Delta
KW  - Gulf of Cadiz
KW  - Spain
KW  - Tarragona [Catalonia]
KW  - Eating
KW  - Environmental Monitoring
KW  - Gastrointestinal Contents
KW  - Plastics
KW  - Water Pollutants, Chemical
PB  - Elsevier B.V.
N1  - Cited By :2
N1  - Export Date: 22 August 2022
M3  - Article
DB  - Scopus
C7  - 152264
N1  - CODEN: STEVA
C2  - 34902420
LA  - English
N1  - Correspondence Address: Carrassón, M.; Departament de Biologia Animal, Cerdanyola del Vallès, Spain; email: Maite.Carrasson@uab.cat
UR  - https://www.scopus.com/inward/record.uri?eid=2-s2.0-85121260826&doi=10.1016%2fj.scitotenv.2021.152264&partnerID=40&md5=b9ca303fc2509f9ed9eecad565888be3
ER  - 

TY  - JOUR
TI  - Microplastic pollution in wild populations of decapod crustaceans: A review
T2  - Chemosphere
J2  - Chemosphere
VL  - 291
PY  - 2022
DO  - 10.1016/j.chemosphere.2021.132985
SN  - 00456535 (ISSN) 
AU  - Yin, J.
AU  - Li, J.-Y.
AU  - Craig, N.J.
AU  - Su, L.
AD  - State Key Laboratory of Estuarine and Coastal Research, East China Normal University, Shanghai, 200142, China
AD  - College of Marine Ecology and Environment, Shanghai Ocean University, Shanghai, 201306, China
AD  - School of Biosciences, The University of Melbourne, Parkville, VIC  3010, Australia
AB  - Along with the increasing amount of plastic production and waste disposal, the presence of microplastics has been confirmed in all compartments of ecosystems. The microplastics in biota is of particular concern due to the potential eco-risks associated with long term exposure and the potential for transportation along food webs. Decapoda represents a diverse taxonomic group within the subphylum Crustacea, and some of which are highly valued in fishery and biological production. The interaction between microplastic pollution and wild populations of decapod crustaceans have been documented less than fish or bivalves but are critical to understand the fates of microplastics in marine eco-systems and enrich the baselines for consumption analyses. Our review systematically summarizes the occurrence, abundance and characteristics of microplastics detected in edible and non-edible sections of decapod crustaceans from field observations. Sub-groups between crabs and shrimps were also included for comparison. The occurrence of microplastics in the edible sections were less than those in non-edible sections, and there are differences between crabs and shrimps. Fibrous microplastics and items with a size category less than 1 mm were dominant pollutants across all available literature. The methodology selection, biological features and uptake pathways play roles in the microplastic body burden in Decapoda. Our work enriches the understanding of microplastic pollution in wild populations of decapod crustaceans but their contribution to the human exposure to microplastics needs to be addressed with more accurate measurements. © 2021 Elsevier Ltd
KW  - Decapod crustacean
KW  - Microplastic
KW  - Organs
KW  - Seafood consumption
KW  - Marine pollution
KW  - Shellfish
KW  - Waste disposal
KW  - Decapod crustaceans
KW  - Food webs
KW  - Long term exposure
KW  - Microplastics
KW  - Organ
KW  - Plastic production
KW  - Plastics waste
KW  - Seafood consumption
KW  - Taxonomic groups
KW  - Wild populations
KW  - Microplastic
KW  - polyethylene
KW  - polymer
KW  - plastic
KW  - biological production
KW  - crustacean
KW  - pollution effect
KW  - wild population
KW  - accuracy
KW  - aquaculture
KW  - aquatic environment
KW  - bioavailability
KW  - biological adaptation
KW  - biometry
KW  - calculation
KW  - chemical digestion
KW  - comparative study
KW  - controlled study
KW  - crab
KW  - Decapoda (Crustacea)
KW  - digestion
KW  - digestive system
KW  - ecotoxicity
KW  - Euphausia superba
KW  - eutrophication
KW  - Fourier transform infrared spectroscopy
KW  - Fourier transform mass spectrometry
KW  - freshwater species
KW  - gastrointestinal tract
KW  - genetic heterogeneity
KW  - geographic distribution
KW  - gonadosomatic index
KW  - hepatopancreas
KW  - hydrolysis
KW  - infrared spectroscopy
KW  - marine environment
KW  - methodology
KW  - Metopograpsus quadridentate
KW  - microplastic pollution
KW  - mussel
KW  - Nephrops norvegicus
KW  - nonhuman
KW  - Parapenaeopsis hardwickii
KW  - pore size
KW  - pore size distribution
KW  - Portunus trituberculatus
KW  - raman microscopy
KW  - regression analysis
KW  - reliability
KW  - respiratory system
KW  - Review
KW  - risk assessment
KW  - sample size
KW  - scanning electron microscopy
KW  - sensitivity analysis
KW  - stomach fullness
KW  - traffic and transport
KW  - waste disposal
KW  - wild population
KW  - animal
KW  - ecosystem
KW  - environmental monitoring
KW  - human
KW  - water pollutant
KW  - Animals
KW  - Decapoda
KW  - Ecosystem
KW  - Environmental Monitoring
KW  - Humans
KW  - Microplastics
KW  - Plastics
KW  - Water Pollutants, Chemical
PB  - Elsevier Ltd
N1  - Cited By :5
N1  - Export Date: 22 August 2022
M3  - Review
DB  - Scopus
C7  - 132985
N1  - CODEN: CMSHA
C2  - 34801569
LA  - English
N1  - Correspondence Address: Su, L.; State Key Laboratory of Estuarine and Coastal Research, China; email: lsu@sklec.ecnu.edu.cn
UR  - https://www.scopus.com/inward/record.uri?eid=2-s2.0-85119926297&doi=10.1016%2fj.chemosphere.2021.132985&partnerID=40&md5=66d92302ecfcbd05c29247390f53ed26
ER  - 

TY  - JOUR
TI  - Lobster reserves as a management tool in coastal waters: Two decades of experience in Norway
T2  - Marine Policy
J2  - Mar. Policy
VL  - 136
PY  - 2022
DO  - 10.1016/j.marpol.2021.104908
SN  - 0308597X (ISSN) 
AU  - Knutsen, J.A.
AU  - Kleiven, A.R.
AU  - Olsen, E.M.
AU  - Knutsen, H.
AU  - Espeland, S.H.
AU  - Sørdalen, T.K.
AU  - Thorbjørnsen, S.H.
AU  - Hutchings, J.A.
AU  - Fernández-Chacón, A.
AU  - Huserbråten, M.
AU  - Villegas-Ríos, D.
AU  - Halvorsen, K.T.
AU  - Nillos Kleiven, P.J.
AU  - Langeland, T.K.
AU  - Moland, E.
AD  - Institute of Marine Research, Nye Flødevigen 20, His, 4817, Norway
AD  - Centre for Coastal Research, Department of Natural Sciences, University of Agder, Kristiansand, 4630, Norway
AD  - Instituto Mediterráneo de Estudios Avanzados (CSIC-UiB), Departamento de Ecología y Recursos Marinos, C/Miquel Marqués 21, Esporles, Islas Baleares  07190, Spain
AD  - Instituto de Investigaciones Marinas (CSIC), Departamento de Ecología y Recursos Marinos, Eduardo Cabello 6, Vigo, Pontevedra, 36208, Spain
AD  - The County Governor of Agder, Fløyveien 14, Arendal, Norway
AD  - Department of Biology, Dalhousie University, Halifax, NS  B3H 4R2, Canada
AB  - The positive effects of reduced fishing pressure in marine protected areas (MPAs) are now well documented globally. Yet, evidence of MPA benefits from long-term replicated before-after control-impact (BACI) studies and their usefulness in protecting target species are still rare, especially in northern temperate areas. Scientific rigor in the monitoring of MPAs is considered important for obtaining trust and compliance and can increase interest and enthusiasm for the benefits of marine conservation. Off the coast of southern Norway, a MPA implementation process started up in 2002. Based on comprehensive consultations with local fishers and managers, four experimental lobster reserves were appointed in 2004. Two years later (2006), the reserves came into effect as the Norwegian Directorate of Fisheries implemented regulations as a by-law of the Saltwater Fisheries Act that effectively banned all fixed gear. Long-term monitoring of the MPAs and adjacent control areas has enabled a rigorous scientific evaluation of the effects of these MPAs on lobster populations, including effects on density, growth, demography, behavior, and phenotypic diversity. As protection effects started to manifest, the lobster reserves attracted high public attention and were soon considered a credible supplement to traditional fisheries management. In the period from 2002 to 2021, more than 50 lobster reserves have been implemented in Norway. Here, we review the experiences since the lobster reserves were designated, implemented, and embraced by local communities in Norway, and over two decades have become an important tool for fishery management. Thoughts on the future of MPAs along the coast of Norway are discussed. © 2021 The Authors
KW  - Co-creation of knowledge
KW  - Establishment of lobster reserves
KW  - Fisheries management
KW  - Homarus gammarus
KW  - Long-term monitoring
KW  - Marine reserve
KW  - Time series
KW  - coastal water
KW  - fishery management
KW  - lobster
KW  - marine park
KW  - time series
KW  - water management
KW  - Norway
PB  - Elsevier Ltd
N1  - Cited By :1
N1  - Export Date: 22 August 2022
M3  - Article
DB  - Scopus
C7  - 104908
LA  - English
N1  - Correspondence Address: Knutsen, J.A.; Institute of Marine Research, Nye Flødevigveien 20, Norway; email: jan.atle.knutsen@hi.no
UR  - https://www.scopus.com/inward/record.uri?eid=2-s2.0-85121261242&doi=10.1016%2fj.marpol.2021.104908&partnerID=40&md5=ef3822032dee7231626cd3118036adf4
ER  - 

TY  - JOUR
TI  - Inclusion of recreational fishing in data-limited stocks: a case study on Norway lobster (Nephrops norvegicus) in Norway
T2  - Canadian Journal of Fisheries and Aquatic Sciences
J2  - Can. J. Fish. Aquatic Sci.
VL  - 79
IS  - 6
SP  - 969
EP  - 978
PY  - 2022
DO  - 10.1139/cjfas-2021-0152
SN  - 0706652X (ISSN) 
AU  - Zimmermann, F.
AU  - Kleiven, A.R.
AU  - Ottesen, M.V.
AU  - Søvik, G.
AD  - Institute of Marine Research, Framsenteret, Postboks 6606, Langnes, Tromsø, 9296, Norway
AD  - Institute of Marine Research, Flødevigen Research Station, His, 4817, Norway
AD  - Institute of Marine Research, Postboks 1870, Nordnes, Bergen, 5817, Norway
AB  - Recreational and semi-subsistence fisheries are challenging to monitor but can act as precursors of developments in commercial fisheries, contributing information in data-limited situations. We compared trends in commercial landings of Norway lobster (Nephrops norvegicus) with data collected through a citizen science project by recreational fishers in Norway during a period that coincided with the onset of a commercial trap fishery. The results show that trap fishing for Nephrops emerged recently in Norway, with significant regional differences in size composition and catch rates. Comparable patterns in catch rates between regions were found in commercial landings during the same period, suggesting that landings per boat trip may provide a suitable abundance index in a severely data-limited fishery. Our study indicates that recreational fishing acted as trailblazer for a surge in fishing with lower-impact gear along the Norwegian coast, underscoring the fact that non-commercial fisheries may act as early indicators of emerging commercial fisheries. Collecting information through citizen science projects targeting non-commercial fishers can therefore provide baseline data, especially from the earliest, unmonitored stages of fisheries, and contribute to stock assessment. © 2021 The Author(s).
KW  - abundance index
KW  - commercial species
KW  - fishing
KW  - lobster culture
KW  - recreational activity
KW  - stock assessment
KW  - Norway
PB  - Canadian Science Publishing
N1  - Export Date: 22 August 2022
M3  - Article
DB  - Scopus
N1  - CODEN: CJFSD
LA  - English
N1  - Correspondence Address: Zimmermann, F.; Institute of Marine Research, Postboks 6606, Norway; email: fabian.zimmermann@hi.no
UR  - https://www.scopus.com/inward/record.uri?eid=2-s2.0-85131269890&doi=10.1139%2fcjfas-2021-0152&partnerID=40&md5=2750566512f121fa0bd8fe0fcc034f1a
ER  - 

TY  - JOUR
TI  - Improving Scientific Knowledge of Mallorca Channel Seamounts (Western Mediterranean) within the Framework of Natura 2000 Network
T2  - Diversity
J2  - Diversity
VL  - 14
IS  - 1
PY  - 2022
DO  - 10.3390/d14010004
SN  - 14242818 (ISSN) 
AU  - Massutí, E.
AU  - Sánchez-Guillamón, O.
AU  - Farriols, M.T.
AU  - Palomino, D.
AU  - Frank, A.
AU  - Bárcenas, P.
AU  - Rincón, B.
AU  - Martínez-Carreño, N.
AU  - Keller, S.
AU  - López-Rodríguez, C.
AU  - Díaz, J.A.
AU  - López-González, N.
AU  - Marco-Herrero, E.
AU  - Fernandez-Arcaya, U.
AU  - Valls, M.
AU  - Ramírez-Amaro, S.
AU  - Ferragut, F.
AU  - Joher, S.
AU  - Ordinas, F.
AU  - Vázquez, J.-T.
AD  - Centre Oceanogràfic de les Balears, Instituto Español de Oceanografía (IEO–CSIC), Palma, 07015, Spain
AD  - Centro Oceanográfico de Málaga, Instituto Español de Oceanografía (IEO–CSIC), Fuengirola, 29640, Spain
AD  - Centro Oceanográfico de Santander, Instituto Español de Oceanografía (IEO–CSIC), Santander, 39004, Spain
AD  - Centro Oceanográfico de Cádiz, Instituto Español de Oceanografía (IEO–CSIC), Cádiz, 11006, Spain
AB  - The scientific exploration of Mallorca Channel seamounts (western Mediterranean) is improving the knowledge of the Ses Olives (SO), Ausias March (AM), and Emile Baudot (EB) seamounts for their inclusion in the Natura 2000 network. The aims are to map and characterize benthic species and habitats by means of a geological and biological multidisciplinary approach: High-resolution acoustics, sediment and rock dredges, beam trawl, bottom trawl, and underwater imagery. Among the seamounts, 15 different morphological features were differentiated, highlighting the presence of 4000 pockmarks, which are seafloor rounded depressions indicators of focused fluid flow escapes, usually gas and/or water, from beneath the seabed sediments. So far, a total of 547 species or taxa have been inventoried, with sponges, fishes, mollusks, and crustaceans the most diverse groups including new taxa and new geographical records. Up to 29 categories of benthic habitats have been found, highlighting those included in the Habitats Directive: Maërl beds on the summits of AM and EB, pockmarks around the seamounts and coral reefs in their rocky escarpments as well as fields of Isidella elongata on sedimentary bathyal bottoms. Trawling is the main demersal fishery developed around SO and AM, which are targeted to deep water crustaceans: Parapenaeus longirostris, Nephrops norvegicus, and Aristeus antennatus. This study provides scientific information for the proposal of the Mallorca Channel seamounts as a Site of Community Importance and for its final declaration as a Special Area of Conservation. © 2021 by the authors.
KW  - Balearic Islands
KW  - Benthic communities
KW  - Biodiversity
KW  - Geodiversity
KW  - Geomorphology
KW  - Habitats
KW  - Mediterranean
KW  - Natura 2000 network
KW  - Seamounts
KW  - Trawl fishing
KW  - benthos
KW  - biodiversity
KW  - geodiversity
KW  - geomorphology
KW  - habitat structure
KW  - knowledge
KW  - seamount
KW  - trawling
KW  - Balearic Islands
KW  - Mallorca Channel
KW  - Mediterranean Sea
KW  - Spain
PB  - MDPI
N1  - Cited By :1
N1  - Export Date: 22 August 2022
M3  - Article
DB  - Scopus
C7  - 4
LA  - English
N1  - Correspondence Address: Massutí, E.; Centre Oceanogràfic de les Balears, Spain; email: enric.massuti@ieo.es
UR  - https://www.scopus.com/inward/record.uri?eid=2-s2.0-85122919180&doi=10.3390%2fd14010004&partnerID=40&md5=c27108d98e6bd8222ab9506a149c4aa7
ER  - 

TY  - JOUR
TI  - Microsatellites obtained using high throughput sequencing and a novel microsatellite genotyping method reveals population genetic structure in Norway Lobster, Nephrops norvegicus
T2  - Journal of Sea Research
J2  - J. Sea Res.
VL  - 179
PY  - 2022
DO  - 10.1016/j.seares.2021.102139
SN  - 13851101 (ISSN) 
AU  - Gallagher, J.
AU  - Lordan, C.
AU  - Hughes, G.M.
AU  - Jonasson, J.P.
AU  - Carlsson, J.
AD  - School of Biology and Environmental Science/Earth Institute, University College Dublin, Belfield, Dublin 4, Ireland
AD  - Marine Institute, Rinville, Oranmore, Co. Galway, Ireland
AD  - Marine and Freshwater Research Institute, Hafnarfjordu, Iceland
AB  - Genotyping by sequencing along with high throughput sequencing approaches allows for the rapid development and discovery of variable markers such as microsatellites, which can be highly informative for population genetics. These approaches, along with combinatorial barcoding techniques and a novel genotyping protocol, were employed to examine the population structure of commercially valuable fisheries species, Nephrops norvegicus. Results suggest at least four genetically distinct groupings of the species across the sampled distribution and the presence of isolation by distance. No evidence for genetic bottlenecks were found in any population, however the genetic structure observed in this study does not correspond to current fisheries management delineations. This study is the first to apply microsatellite markers distribution-wide for this species, revealing a population structure for Nephrops norvegicus important for informing management of this widely fished species. © 2021
KW  - Fisheries
KW  - Genotyping by sequencing
KW  - High throughput sequencing
KW  - Microsatellites
KW  - Population genetics
KW  - genetic algorithm
KW  - genetic analysis
KW  - genetic marker
KW  - genetic structure
KW  - genotype
KW  - population structure
KW  - Norway
KW  - Nephrops norvegicus
PB  - Elsevier B.V.
N1  - Export Date: 22 August 2022
M3  - Article
DB  - Scopus
C7  - 102139
N1  - CODEN: JSREF
LA  - English
N1  - Correspondence Address: Gallagher, J.; School of Biology and Environmental Science/Earth Institute, Ireland; email: jeanne.gallagher@ucdconnect.ie
UR  - https://www.scopus.com/inward/record.uri?eid=2-s2.0-85119035348&doi=10.1016%2fj.seares.2021.102139&partnerID=40&md5=d461ae752e89e799f7663189e7836f04
ER  - 

TY  - JOUR
TI  - Automatic detection of Nephrops norvegicus burrows from underwater imagery using deep learning
T2  - Computers, Materials and Continua
J2  - Comput. Mater. Continua
VL  - 70
IS  - 3
SP  - 5321
EP  - 5344
PY  - 2022
DO  - 10.32604/cmc.2022.020886
SN  - 15462218 (ISSN) 
AU  - Naseer, A.
AU  - Baro, E.N.
AU  - Khan, S.D.
AU  - Vila, Y.
AU  - Doyle, J.
AD  - ETSI Telecomunicación, Universidad de Málaga, Málaga, 29071, Spain
AD  - Department of Computer Science, National University of Technology, Islamabad, 44000, Pakistan
AD  - Instituto Español de Oceanografía, Centro Oceanográfico de Cádiz, Cádiz, 39004, Spain
AD  - Marine Institute Rinville, Oranmore, Ireland
AB  - The Norway lobster, Nephrops norvegicus, is one of the main commercial crustacean fisheries in Europe. The abundance of Nephrops norvegicus stocks is assessed based on identifying and counting the burrows where they live from underwater videos collected by camera systems mounted on sledges. The Spanish Oceanographic Institute (IEO) and Marine Institute Ireland (MI-Ireland) conducts annual underwater television surveys (UWTV) to estimate the total abundance of Nephrops within the specified area, with a coefficient of variation (CV) or relative standard error of less than 20%. Currently, the identification and counting of the Nephrops burrows are carried out manually by the marine experts. This is quite a time-consuming job. As a solution, we propose an automated system based on deep neural networks that automatically detects and counts the Nephrops burrows in video footage with high precision. The proposed system introduces a deep-learning-based automated way to identify and classify the Nephrops burrows. This research work uses the current state-of-the-art Faster RCNN models Inceptionv2 and MobileNetv2 for object detection and classification. We conduct experiments on two data sets, namely, the Smalls Nephrops survey (FU 22) and Cadiz Nephrops survey (FU 30), collected by Marine Institute Ireland and Spanish Oceanographic Institute, respectively. From the results, we observe that the Inception model achieved a higher precision and recall rate than the MobileNet model. The best mean Average Precision (mAP) recorded by the Inception model is 81.61% compared to MobileNet, which achieves the best mAP of 75.12%. © 2022 Tech Science Press. All rights reserved.
KW  - Computer vision
KW  - Faster RCNN
KW  - Nephrops norvegicus
KW  - Nephrops norvegicus stock assessment
KW  - Underwater videos classification
KW  - Automation
KW  - Computer vision
KW  - Deep neural networks
KW  - Image classification
KW  - Object detection
KW  - Automatic Detection
KW  - Camera systems
KW  - Fast RCNN
KW  - High-precision
KW  - Ireland
KW  - Nephrop norvegicu stock assessment
KW  - Nephrops norvegicus
KW  - Underwater video classification
KW  - Video classification
KW  - Surveys
PB  - Tech Science Press
N1  - Cited By :3
N1  - Export Date: 22 August 2022
M3  - Article
DB  - Scopus
LA  - English
N1  - Correspondence Address: Naseer, A.; ETSI Telecomunicación, Spain; email: atif@uma.es
UR  - https://www.scopus.com/inward/record.uri?eid=2-s2.0-85116978668&doi=10.32604%2fcmc.2022.020886&partnerID=40&md5=c9e96bac58c1a47af78b43831a5a4159
ER  - 

TY  - JOUR
TI  - Pots as alternative and sustainable fishing gears in the Mediterranean Sea: an overview
T2  - Reviews in Fish Biology and Fisheries
J2  - Rev. Fish Biol. Fish.
VL  - 31
IS  - 4
SP  - 773
EP  - 795
PY  - 2021
DO  - 10.1007/s11160-021-09676-6
SN  - 09603166 (ISSN) 
AU  - Petetta, A.
AU  - Virgili, M.
AU  - Guicciardi, S.
AU  - Lucchetti, A.
AD  - Department of Biological, Geological and Environmental Sciences (BIGEA), University of Bologna (UNIBO), Bologna, Italy
AD  - Institute for Biological Resources and Marine Biotechnologies (IRBIM), National Research Council (CNR), Ancona, Italy
AB  - Stock overexploitation, bycatch, discards and gear impacts on the environment are outstanding issues for Mediterranean fisheries. The adoption of alternative fishing gears is an appealing solution to ensure a more sustainable exploitation of resources. We discuss the pros and cons of pots as alternative gears by reviewing their main designs, spatial distribution and target species in the Mediterranean basin. We assessed the technical factors affecting the catch efficiency of the different pot designs for four target species: spiny lobster, Palinurus elephas; Norway lobster, Nephrops norvegicus; common octopus, Octopus vulgaris and pandalid shrimps, Plesionika spp. We found that pot volume is important to catch Octopus; mesh size to catch Nephrops and Plesionika; entrance surface to catch Octopus, Nephrops and Plesionika; pot shape/colour and entrance shape/position to catch Octopus and Plesionika; and bait type to catch Octopus and Nephrops. The literature review shows that pot fisheries have several considerable advantages over conventional gears, especially in terms of discards, bycatch, seabed impacts (particularly compared with bottom trawls and passive set nets), size and species selectivity, gear depredation, catch quality and gear cost, besides saving time and labour. Disadvantages hampering their wider diffusion include ghost fishing, a low catch of finfish species, the narrow range of species targeted by each pot design and the current early stage of research. These data make a clear case for using pots as alternative gears to traditional ones in the Mediterranean Sea in some areas and seasons to catch certain target species. © 2021, The Author(s).
KW  - Alternative gear
KW  - Discard reduction
KW  - Mediterranean Sea
KW  - Pots
KW  - Small-scale fishery
KW  - Sustainable fishery
KW  - bycatch
KW  - exploitation
KW  - fishery discard
KW  - fishing gear
KW  - stock assessment
KW  - sustainability
KW  - Mediterranean Sea
KW  - lobster
KW  - Nephrops
KW  - Nephrops norvegicus
KW  - Octopus
KW  - Octopus vulgaris
KW  - Palinurus elephas
KW  - Pandalidae
KW  - Plesionika
PB  - Springer Science and Business Media Deutschland GmbH
N1  - Cited By :3
N1  - Export Date: 22 August 2022
M3  - Review
DB  - Scopus
LA  - English
N1  - Correspondence Address: Petetta, A.; Department of Biological, Italy; email: andrea.petetta@irbim.cnr.it
UR  - https://www.scopus.com/inward/record.uri?eid=2-s2.0-85112039382&doi=10.1007%2fs11160-021-09676-6&partnerID=40&md5=9da3dcaed5b4ee8cddac22aeb63af291
ER  - 

TY  - JOUR
TI  - Burrow emergence rhythms of Nephrops norvegicus by UWTV and surveying biases
T2  - Scientific Reports
J2  - Sci. Rep.
VL  - 11
IS  - 1
PY  - 2021
DO  - 10.1038/s41598-021-85240-3
SN  - 20452322 (ISSN) 
AU  - Aguzzi, J.
AU  - Bahamon, N.
AU  - Doyle, J.
AU  - Lordan, C.
AU  - Tuck, I.D.
AU  - Chiarini, M.
AU  - Martinelli, M.
AU  - Company, J.B.
AD  - Instituto de Ciencias del Mar (ICM-CSIC), Barcelona, 08003, Spain
AD  - Stazione Zoologica of Naples (SZN), Naples, 80122, Italy
AD  - Marine Institute (MI), Oranmore, Galway  H91 R673, Ireland
AD  - National Institute of Water and Atmosphere (NIWA), Auckland, 1010, New Zealand
AD  - Department of Biological, Geological and Environmental Sciences, University of Bologna, Bologna, 40126, Italy
AD  - Institute of Marine Biological Resources and Biotechnologies, National Research Council (CNR IRBIM), Ancona, 60125, Italy
AB  - Underwater Television (UWTV) surveys provide fishery-independent stock size estimations of the Norway lobster (Nephrops norvegicus), based directly on burrow counting using the survey assumption of “one animal = one burrow”. However, stock size may be uncertain depending on true rates of burrow occupation. For the first time, 3055 video transects carried out in several Functional Units (FUs) around Ireland were used to investigate this uncertainty. This paper deals with the discrimination of burrow emergence and door-keeping diel behaviour in Nephrops norvegicus, which is one of the most commercially important fisheries in Europe. Comparisons of burrow densities with densities of visible animals engaged in door-keeping (i.e. animals waiting at the tunnel entrance) behaviour and animals in full emergence, were analysed at time windows of expected maximum population emergence. Timing of maximum emergence was determined using wave-form analysis and GAM modelling. The results showed an average level of 1 visible Nephrops individual per 10 burrow systems, depending on sampling time and depth. This calls into question the current burrow occupancy assumption which may not hold true in all FUs. This is discussed in relation to limitations of sampling methodologies and new autonomous robotic technological solutions for monitoring. © 2021, The Author(s).
KW  - article
KW  - controlled study
KW  - fishery
KW  - Ireland
KW  - rhythm
KW  - uncertainty
KW  - videorecording
PB  - Nature Research
N1  - Cited By :3
N1  - Export Date: 22 August 2022
M3  - Article
DB  - Scopus
C7  - 5797
C2  - 33707595
LA  - English
N1  - Correspondence Address: Aguzzi, J.; Instituto de Ciencias del Mar (ICM-CSIC)Spain; email: jaguzzi@icm.csic.es
UR  - https://www.scopus.com/inward/record.uri?eid=2-s2.0-85102457790&doi=10.1038%2fs41598-021-85240-3&partnerID=40&md5=6b613dbbad5df5c4fb234429a4602778
ER  - 

TY  - JOUR
TI  - Diurnal and nocturnal scavenger communities differ at two shallow-water depths in an Irish marine lough
T2  - Estuarine, Coastal and Shelf Science
J2  - Estuar. Coast. Shelf Sci.
VL  - 262
PY  - 2021
DO  - 10.1016/j.ecss.2021.107580
SN  - 02727714 (ISSN) 
AU  - Davenport, J.
AU  - Jessopp, M.
AU  - Harman, L.
AU  - Micaroni, V.
AU  - McAllen, R.
AD  - School of Biological, Earth and Environmental Sciences and Environmental Research Institute, University College Cork, Cork, Ireland
AD  - School of Biological Sciences, Victoria University of Wellington, Wellington, 6140, New Zealand
AD  - MaREI Centre, Environmental Research Institute, University College Cork, Cork, Ireland
AB  - We report on still/video photographic studies in 2018/9 of diurnal and nocturnal benthic scavenging on carrion in shallow water (2 m and 12 m depths) within Lough Hyne (a biodiverse Irish sea lough) using natural light during replicated 6 h daytime deployments and dim red light (630 nm) during 6 h deployments at night. In 2018 at 2 m depth in the North Basin, bait was present throughout day-time deployments, showing little evidence of scavenging; scavenger species' richness and abundance were low. At night, baits disappeared or were skeletonised; they were scavenged by a significantly more abundant and species-rich scavenger guild. At 12 m depth in the same basin, baits were removed or skeletonised during day and night. This confirmed our hypothesis that scavengers avoid well-lit very shallow water during the day, probably to avoid predation. Multivariate analysis of 2018/19 still photo data (12 m depth) revealed pronounced and statistically significant separate clustering of day, night and basin abundance/species data, although overall species' richness values did not differ significantly. These analyses together reflected differences in species’ compositions associated with contrasting sediments, flow regimes and night/day. Nephrops norvegicus, Pagurus bernhardus and Crangon crangon were only found in the low flow rate North Basin; Homarus gammarus, Trigla sp., Callionymus lyra, Agonus, Tritia reticulata and Marthasterias glacialis were only found in the high flow rate South Basin. Most scavenger species foraged in both day and night (though in different proportions). However, prawns (Palaemon serratus) only appeared at night. Small mobile scavenging fish, small crabs and prawns arrived at baits within seconds to minutes, as did locally-abundant slow movers (e.g. anemones (Anthopleura ballii), whelks (T. reticulata)). These times are shorter than recorded in earlier studies in deeper water. Larger crustaceans (e.g. Cancer pagurus, H. gammarus) took tens of minutes to hours before arrival; similar times have previously been recorded in deeper water. Large crustacean scavengers (C. pagurus, Maja squinado, H. gammarus) took substantial quantities of bait during long feeding bouts, but catsharks (Scyliorhinus canicula) often took similar quantities in a few seconds. All of the dominant scavenger species are broad-spectrum omnivores; only one obligate scavenger species (Tritia reticulata) was present (only in South Basin) and consumed negligible quantities of bait. © 2021 Elsevier Ltd
KW  - Bait consumption
KW  - BRUV
KW  - Carrion
KW  - Diurnal scavengers
KW  - Nocturnal scavengers
KW  - Red light
KW  - carrion
KW  - crustacean
KW  - low flow
KW  - scavenger
KW  - shallow water
KW  - California
KW  - Cork [(CNT) Munster]
KW  - Ireland
KW  - Lough Hyne
KW  - Munster [Ireland]
KW  - San Francisco Bay
KW  - South Basin
KW  - United States
KW  - Actiniaria
KW  - Agonus
KW  - Anthopleura ballii
KW  - Callionymus lyra
KW  - Cancer pagurus
KW  - Crangon crangon
KW  - Crustacea
KW  - Decapoda (Crustacea)
KW  - Gammarus
KW  - Homarus gammarus
KW  - Lethrinidae
KW  - Maja squinado
KW  - Marthasterias glacialis
KW  - Nephrops norvegicus
KW  - Pagurus
KW  - Pagurus bernhardus
KW  - Palaemon serratus
KW  - Scyliorhinidae
KW  - Scyliorhinus canicula
KW  - Trigla
PB  - Academic Press
N1  - Export Date: 22 August 2022
M3  - Article
DB  - Scopus
C7  - 107580
N1  - CODEN: ECSSD
LA  - English
N1  - Correspondence Address: Davenport, J.; School of Biological, Distillery Fields Campus, North Mall, Ireland; email: j.davenport@ucc.ie
UR  - https://www.scopus.com/inward/record.uri?eid=2-s2.0-85114905700&doi=10.1016%2fj.ecss.2021.107580&partnerID=40&md5=964a42427943b8b7c4bacbeff77d8839
ER  - 

TY  - JOUR
TI  - Exploring new netting material for fishing: The low light level of a luminous netting negatively influences species separation in trawls
T2  - ICES Journal of Marine Science
J2  - ICES J. Mar. Sci.
VL  - 78
IS  - 8
SP  - 2818
EP  - 2829
PY  - 2021
DO  - 10.1093/icesjms/fsab160
SN  - 10543139 (ISSN) 
AU  - Karlsen, J.D.
AU  - Melli, V.
AU  - Krag, L.A.
AD  - Dtu Aqua, National Institute of Aquatic Resources, North Sea Science Park, HirtshalsDK-9850, Denmark
AB  - We tested if a newly developed luminous netting, VISIONET, could change the vertical behaviour of six commercially important species in a Nephrops (Nephrops norvegicus) trawl fishery. We inserted a V-shaped piece of VISIONET ascending on each side of the tapered section just ahead of a divided codend. The length-based effect on the vertical separation of fishes and Nephrops was quantified, and we evaluated if the presence of VISIONET had the potential to increase the fish capture in the upper compartment. Contrary to our expectation, gadoids entered the lower compartment more frequently than in the control trawl. This was similar to that previously found when applying green LED lights in the tapered section, however opposite for haddock (Melanogrammus aeglefinus). The flatfishes did not respond. Large Nephrops significantly increased their preference for the lower compartment. Our results show that low intensity light is sufficient to alter the vertical distribution of both fishes and Nephrops. Responses of fishes to different variables, including light intensities, need to be studied in more detail to understand the underlying mechanisms and to ultimately reduce unwanted catch more efficiently. Luminous netting can be integrated in any given trawl design and does not require batteries or electronics. © 2021 International Council for the Exploration of the Sea 2021.
KW  - catch separation
KW  - fish behaviour
KW  - flatfishes
KW  - gadoids
KW  - Nephrops mixed trawl fishery
KW  - optomotor response
KW  - vertical distribution
KW  - VISIONET
KW  - bottom trawling
KW  - fishery management
KW  - fishery modeling
KW  - fishing
KW  - Gadiformes
KW  - Melanogrammus
KW  - Melanogrammus aeglefinus
KW  - Nephrops
KW  - Nephrops norvegicus
KW  - Pisces
KW  - Pleuronectiformes
PB  - Oxford University Press
N1  - Cited By :2
N1  - Export Date: 22 August 2022
M3  - Article
DB  - Scopus
N1  - CODEN: ICESE
LA  - English
N1  - Correspondence Address: Karlsen, J.D.; Dtu Aqua, Hirtshals, Denmark; email: jka@aqua.dtu.dk
UR  - https://www.scopus.com/inward/record.uri?eid=2-s2.0-85119179586&doi=10.1093%2ficesjms%2ffsab160&partnerID=40&md5=c863568cc636ec2f2d5130677e8a4ccb
ER  - 

TY  - JOUR
TI  - A switch in species dominance of a recovering pelagic ecosystem
T2  - Current Biology
J2  - Curr. Biol.
VL  - 31
IS  - 19
SP  - 4354
EP  - 4360.e3
PY  - 2021
DO  - 10.1016/j.cub.2021.07.020
SN  - 09609822 (ISSN) 
AU  - Lawrence, J.M.
AU  - Fernandes, P.G.
AD  - School of Biological Sciences, University of Aberdeen, Aberdeen, UK  AB24 2TZ, United Kingdom
AB  - Although many marine ecosystems have been adversely impacted by human activities,1 some are now recovering due to reductions in fishing pressure.2–4 Here, we document the recovery of an ecosystem subjected to intense anthropogenic activity for over 200 years, the Clyde Sea.5 This region once had productive fisheries for herring (Clupea harengus) and other fish, but these disappeared at the turn of the century.6,7 Using acoustic surveys of the pelagic ecosystem, we found that the Clyde Sea supports 100 times as many forage fish as in the late 1980s. However, herring has now been replaced by sprat (Sprattus sprattus), despite virtually no fishing on herring for 20 years. A combination of a warming sea,6 bycatch of herring in the prawn (Nephrops norvegicus) fishery,8,9 and susceptibility of herring to poor recruitment may have contributed to this unexpected recovery. We compare this to similar unexpected “recoveries” involving unforeseen ecosystem effects, such as the return of hake (Merluccius merluccius) to the North Sea;10,11 the recent expansion of the pelagic squat lobster, “munida,” (Pleuroncodes monodon) off Peru;12 and the increase in scallop (Placopecten magellanicus) numbers on Georges Bank.13 The lack of a current sprat fishery in the Clyde presents a unique opportunity to develop an alternative industry for its seafaring community: ecotourism. Charismatic megafauna (whales, dolphins, and seabirds) that people will pay to see14 will, in time—if not already15,16—be drawn in by the abundance of forage fish now present, further restoring the biodiversity of the region after centuries of overexploitation. © 2021 Elsevier Inc.
KW  - anthropogenic impacts
KW  - ecosystem recovery
KW  - fishery acoustics
KW  - fishery management
KW  - forage fish
KW  - geostatistics
KW  - marine ecology
KW  - animal
KW  - ecosystem
KW  - fish
KW  - fishery
KW  - human
KW  - Perciformes
KW  - Peru
KW  - scallop
KW  - Animals
KW  - Ecosystem
KW  - Fisheries
KW  - Fishes
KW  - Humans
KW  - Pectinidae
KW  - Perciformes
KW  - Peru
PB  - Cell Press
N1  - Export Date: 22 August 2022
M3  - Article
DB  - Scopus
N1  - CODEN: CUBLE
C2  - 34320365
LA  - English
N1  - Correspondence Address: Lawrence, J.M.; School of Biological Sciences, United Kingdom; email: joshua.lawrence1@abdn.ac.uk
UR  - https://www.scopus.com/inward/record.uri?eid=2-s2.0-85116891058&doi=10.1016%2fj.cub.2021.07.020&partnerID=40&md5=b23dde0cdbd27e1c6c4d37aeb0e8991e
ER  - 

TY  - JOUR
TI  - Targeted risk assessment of mercury exposure of recreational fishers: Are nephrops fishers in Norway at risk?
T2  - Environmental Science and Pollution Research
J2  - Environ. Sci. Pollut. Res.
VL  - 28
IS  - 36
SP  - 50316
EP  - 50328
PY  - 2021
DO  - 10.1007/s11356-021-14093-0
SN  - 09441344 (ISSN) 
AU  - Wiech, M.
AU  - Djønne, C.
AU  - Kolding, J.
AU  - Kjellevold, M.
AU  - Ferter, K.
AD  - Institute of Marine Research, P.O. Box 1870, Nordnes, Bergen, NO-5817, Norway
AD  - University of Bergen, P.O. Box 7800, Bergen, NO-5020, Norway
AB  - Recreational fishers often consume their catch, which may expose them to environmental contaminants. However, targeted risk assessment for exceeding the tolerable weekly intake (TWI) of a specific contaminant is often lacking, as specific data on the extent of fishing, consumption rates, and contamination of the caught seafood is needed. This study examined recreational fishing for nephrops (Nephrops norvegicus) at several different locations in Western Norway to identify important risk factors. The combination of a field survey to examine actual catches, interviews of recreational fishers about their seafood eating habits, and the analysis of total mercury (Hg, as a proxy for methylmercury (MeHg)) in recreationally captured nephrops allowed to conduct a targeted risk assessment. Recreational fishers consumed on average seven nephrops per meal, and 73% of the fishers ate nephrops once a month or more. The average Hg concentrations in nephrops were below the legal maximum level (100 ± 50 μg/kg wet weight (mean ± SD)). Hg concentrations in female nephrops were significantly higher than in males at the same size, and differed significantly between locations. The recreational fishers in this study were not at risk of exceeding the TWI for MeHg from consuming nephrops only; however, there is a general risk of exceeding TWI for MeHg as 70% of the fishers reported a frequent consumption of fish for dinner. Targeted risk assessments on recreational fishers may reveal particularly vulnerable populations where national dietary surveys may miss the highest seafood consumers. Graphical abstract: [Figure not available: see fulltext.]. © 2021, The Author(s).
KW  - FFQ (food frequency questionnaire)
KW  - Mercury
KW  - Nephrops norvegicus
KW  - Recreational fishing
KW  - Risk assessment
KW  - Tolerable weekly intake
KW  - catchability
KW  - field survey
KW  - fishing
KW  - food consumption
KW  - methylmercury
KW  - pollution exposure
KW  - recreational activity
KW  - risk assessment
KW  - seafood
KW  - Norway
KW  - Martes
KW  - Nephrops
KW  - Nephrops norvegicus
KW  - mercury
KW  - methylmercury derivative
KW  - animal
KW  - diet
KW  - female
KW  - food contamination
KW  - male
KW  - risk assessment
KW  - Animals
KW  - Diet
KW  - Female
KW  - Food Contamination
KW  - Male
KW  - Mercury
KW  - Methylmercury Compounds
KW  - Risk Assessment
PB  - Springer Science and Business Media Deutschland GmbH
N1  - Cited By :1
N1  - Export Date: 22 August 2022
M3  - Article
DB  - Scopus
N1  - CODEN: ESPLE
C2  - 33956315
LA  - English
N1  - Correspondence Address: Wiech, M.; Institute of Marine Research, P.O. Box 1870, Nordnes, Norway; email: Martin.Wiech@hi.no
UR  - https://www.scopus.com/inward/record.uri?eid=2-s2.0-85105471432&doi=10.1007%2fs11356-021-14093-0&partnerID=40&md5=5b681ab2c88466bdf868bfce624aa4de
ER  - 

TY  - JOUR
TI  - Theoretical size at the onset of maturity and its density-dependent variability as an option in crustacean fisheries management
T2  - ICES Journal of Marine Science
J2  - ICES J. Mar. Sci.
VL  - 78
IS  - 4
SP  - 1421
EP  - 1433
PY  - 2021
DO  - 10.1093/icesjms/fsab040
SN  - 10543139 (ISSN) 
AU  - Da Silva Santana, C.A.
AU  - Lordan, C.
AU  - Power, A.M.
AD  - Ryan Institute, School of Natural Sciences, National University of Ireland Galway, Galway, H91 TK33, Ireland
AD  - Marine Institute, Rinville, Oranmore, Galway  H91 R673, Ireland
AB  - Theoretical size at the onset of maturity (TSOM) for female Norway lobster was estimated by a new methodology based on the probability distributions of mature individuals built on physiological maturity measures. Onset of maturity using TSOM varied from 18.4-to 33.7-mm carapace length for the Irish functional management units (FUs). These estimates showed a significant negative linear relationship (R2 = 0.60) with population density and a significant positive linear relationship with average size in females (R2 = 0.84). The size class at which 50% of the females are sexually mature (L50) was linked to the new TSOM metric by a significant positive linear relationship (R2 = 0.40). This set of linear relationships ultimately allowed TSOM and L50 to be estimated without a requirement for maturity stages to be distinguished. As well as contributing to the stock assessment and management of Nephrops (e.g. in data-limited FUs) and its potential for the calibration of more routinely used estimates, TSOM might be applied in new species and meta-Analyses where size of maturity data are scarce. This new metric also better-defines the maturity process since, taken together, TSOM, L50, and smallest berried female represent sequential maturity events: (i) onset of maturity, (ii) 50% mature (from gonad staging), and (iii) berried females. © 2021 International Council for the Exploration of the Sea 2021.
KW  - density dependence
KW  - Nephrops
KW  - Norway lobster
KW  - onset of maturity
KW  - spawning
KW  - stock assessment
KW  - calibration
KW  - crustacean
KW  - density dependence
KW  - lobster
KW  - meta-analysis
KW  - physiology
KW  - population estimation
KW  - probability
KW  - size at maturity
KW  - stock assessment
KW  - Norway
KW  - Crustacea
KW  - Nephrops
KW  - Nephrops norvegicus
PB  - Oxford University Press
N1  - Cited By :1
N1  - Export Date: 22 August 2022
M3  - Article
DB  - Scopus
N1  - CODEN: ICESE
LA  - English
N1  - Correspondence Address: Da Silva Santana, C.A.; Ryan Institute, Ireland; email: caesar.assantana@gmail.com
UR  - https://www.scopus.com/inward/record.uri?eid=2-s2.0-85112176086&doi=10.1093%2ficesjms%2ffsab040&partnerID=40&md5=9d610b118ff514f73aad2c6adc365167
ER  - 

TY  - JOUR
TI  - Restoration of Abundance and Dynamics of Coastal Fish and Lobster Within Northern Marine Protected Areas Across Two Decades
T2  - Frontiers in Marine Science
J2  - Front. Mar. Sci.
VL  - 8
PY  - 2021
DO  - 10.3389/fmars.2021.674756
SN  - 22967745 (ISSN) 
AU  - Moland, E.
AU  - Fernández-Chacón, A.
AU  - Sørdalen, T.K.
AU  - Villegas-Ríos, D.
AU  - Thorbjørnsen, S.H.
AU  - Halvorsen, K.T.
AU  - Huserbråten, M.
AU  - Olsen, E.M.
AU  - Nillos Kleiven, P.J.
AU  - Kleiven, A.R.
AU  - Knutsen, H.
AU  - Espeland, S.H.
AU  - Freitas, C.
AU  - Knutsen, J.A.
AD  - Institute of Marine Research, His, Norway
AD  - Department of Natural Sciences, Centre for Coastal Research, University of Agder, Kristiansand, Norway
AD  - Department of Ecology and Marine Resources, Instituto Mediterráneo de Estudios Avanzados (CSIC-UiB), Esporles, Spain
AD  - Department of Ecology and Marine Resources, Instituto de Investigaciones Marinas (IIM-CSIC), Vigo, Spain
AD  - Marine and Environmental Sciences Center (MARE), Funchal, Portugal
AB  - This article reviews a suite of studies conducted in a network of coastal Marine Protected Areas (MPAs) in Skagerrak, Southeast Norway. In 2006, Norway’s first lobster reserves were implemented, with the aim of protecting European lobster (Homarus gammarus) through a ban on fixed gear. A before–after control-impact paired series (BACIPS) monitoring program was initiated to evaluate effects of protection on depleted lobster populations. Experimental trapping and capture-recapture techniques were combined to track demography of populations, also including movement of individuals within and beyond MPAs and adjacent control areas. Further, population genetics and parentage studies were applied, allowing for estimation of gene flow, and novel work on sexual selection in lobsters. Additional studies have evaluated MPA effects on coastal cod (Gadus morhua), and on commercially harvested labrids (Ctenolabrus rupestris and Symphodus melops) and anadromous brown trout (Salmo trutta). Together, these studies reported effects of protection pertaining to increased population density, survival, body size and phenotypic diversity, changes in emigration and interaction with surrounding fisheries, and alteration of selection pressure on morphological- and behavioral traits. Designation of MPAs in close collaboration with fishers and managers, long-term monitoring, inclusion of citizen science and evolving research protocols—also including fisheries data—have revealed novel effects of protection and harvesting on marine populations, thus providing substantial contributions to conservation science. Moreover, knowledge of MPA effects on coastal species has impacted harvest regulations showing the utility of MPAs as empirically documented management tools in Norway. © Copyright © 2021 Moland, Fernández-Chacón, Sørdalen, Villegas-Ríos, Thorbjørnsen, Halvorsen, Huserbråten, Olsen, Nillos Kleiven, Kleiven, Knutsen, Espeland, Freitas and Knutsen.
KW  - acoustic telemetry
KW  - crustacean
KW  - displacement of effort
KW  - eco-evolutionary dynamics
KW  - fisheries management
KW  - marine reserve
KW  - rebuilding
KW  - spillover
PB  - Frontiers Media S.A.
N1  - Cited By :3
N1  - Export Date: 22 August 2022
M3  - Review
DB  - Scopus
C7  - 674756
LA  - English
N1  - Correspondence Address: Moland, E.; Institute of Marine ResearchNorway; email: even.moland@graduates.jcu.edu.au
UR  - https://www.scopus.com/inward/record.uri?eid=2-s2.0-85111019358&doi=10.3389%2ffmars.2021.674756&partnerID=40&md5=a86e1e5934b057e35bbe512642d831ab
ER  - 

TY  - JOUR
TI  - Eating Near the Dump: Identification of Nearby Plastic Hotspot as a Proxy for Potential Microplastic Contamination in the Norwegian Lobster (Nephrops norvegicus)
T2  - Frontiers in Marine Science
J2  - Front. Mar. Sci.
VL  - 8
PY  - 2021
DO  - 10.3389/fmars.2021.682616
SN  - 22967745 (ISSN) 
AU  - Franceschini, S.
AU  - Cau, A.
AU  - D’Andrea, L.
AU  - Follesa, M.C.
AU  - Russo, T.
AD  - Laboratory of Experimental Ecology and Aquaculture, Department of Biology, University of Rome Tor Vergata, Rome, Italy
AD  - Consorzio Nazionale Interuniversitario Per Le Scienze Del Mare, Rome, Italy
AD  - Dipartimento di Scienze della Vita e dell’Ambiente, Università degli Studi di Cagliari, Cagliari, Italy
AB  - Plastic waste dumped in the marine environment has severe ecological, social and economic impacts. In recent years, a series of scientific studies documented the contamination by macroplastic and its impact on marine organisms through the accidental ingestion of microplastics, which also originate from the degradation of macroplastic. However, the relationship between the spatial distribution of marine litter and the ingestion of plastics by organisms have never been related. In this work, we aimed to investigate, through a modeling approach, the relations between potential sources of microplastic particles (i.e., seafloor macroplastic accumulation hotspots detected by means of trawl surveys), and the ingestion by the benthic crustacean Norwegian lobster (Nephrops norvegicus). According to the literature, N. norvegicus is characterized by a sedentary behavior and therefore it has been highlighted as a proficient sentinel species for local microplastic contamination. Despite no significant relation has been found between microplastic ingestion and the local presence of seafloor macroplastic, it seems that proximity to hotspots of macroplastic accumulation is significantly related to microplastics ingestion. These results highlight important considerations on the fate of plastic in the marine environments with significant impacts on biota and the quality of the product caught at sea. © Copyright © 2021 Franceschini, Cau, D’Andrea, Follesa and Russo.
KW  - biondicator
KW  - marine litter
KW  - Mediterranean Sea
KW  - MEDITS
KW  - modeling
KW  - pollution
PB  - Frontiers Media S.A.
N1  - Cited By :5
N1  - Export Date: 22 August 2022
M3  - Article
DB  - Scopus
C7  - 682616
LA  - English
N1  - Correspondence Address: Franceschini, S.; Laboratory of Experimental Ecology and Aquaculture, Italy; email: simone.franceschini@uniroma2.it
UR  - https://www.scopus.com/inward/record.uri?eid=2-s2.0-85110223707&doi=10.3389%2ffmars.2021.682616&partnerID=40&md5=2c7766a3d4d89ac573b792a147cb0f1c
ER  - 

TY  - JOUR
TI  - A multiplex real-time PCR screening assay for routine species identification of four commercially relevant crustaceans
T2  - Food Control
J2  - Food Control
VL  - 125
PY  - 2021
DO  - 10.1016/j.foodcont.2021.107986
SN  - 09567135 (ISSN) 
AU  - Brenn, C.
AU  - Schröder, U.
AU  - Hanel, R.
AU  - Martínez Arbizu, P.
AD  - Max Rubner-Institut, Federal Research Institute of Nutrition and Food, Department of Safety and Quality of Milk and Fish Products, Palmaille 9, Hamburg, 22767, Germany
AD  - Institute of Fisheries Ecology, Johann Heinrich von Thünen Institut, Federal Research Institute for Rural Areas, Forestry and Fisheries, Herwigstraße 31, Bremerhaven, 27572, Germany
AD  - Senckenberg am Meer, German Center for Marine Biodiversity Research, Südstrand 44, Wilhelmshaven, 26382, Germany
AB  - Adulteration or mislabelling of seafood products is a major issue and a problem prevalent worldwide. DNA sequencing-based methods currently used for species identification help to reveal adulteration, but drawbacks like their requirement for sophisticated equipment, which is not available in every food monitoring laboratory, or their time-consumption render most of them insufficient for routine analysis. This paper presents a TaqMan-probe based multiplex real-time PCR screening assay for identification of the four commercially relevant crustacean species Penaeus monodon, Litopenaeus vannamei, Pleoticus muelleri and Nephrops norvegicus. All newly developed primer/probe sets of the multiplex real-time PCR assay exhibited a limit of detection between 0.2 pg–2 pg DNA and amplification efficiencies in a range of 97.1–100.9%. The specificity of the assay was confirmed by testing more than 30 crustacean species demonstrating the great potential for a reliable species identification. In addition, the performance of the method was evaluated with varyingly processed crustaceans as well as with commonly used spices and herbs. Average Cq-values were determined for each tested species. Finally, all primer/probe sets were further investigated and optimised for use within a multiplex PCR to offer a rapid authenticity verification of crustacean seafood products. © 2021 Elsevier Ltd
KW  - Crustaceans
KW  - Food fraud
KW  - Mislabelling
KW  - Multiplex real-time PCR
KW  - Screening assay
KW  - Seafood
PB  - Elsevier Ltd
N1  - Cited By :1
N1  - Export Date: 22 August 2022
M3  - Article
DB  - Scopus
C7  - 107986
N1  - CODEN: FOOCE
LA  - English
N1  - Correspondence Address: Schröder, U.; Max Rubner-Institut, Palmaille 9, Germany; email: ute.schroeder@mri.bund.de
UR  - https://www.scopus.com/inward/record.uri?eid=2-s2.0-85101534706&doi=10.1016%2fj.foodcont.2021.107986&partnerID=40&md5=0912ae7ef8e95433c1034a207c9e9434
ER  - 

TY  - JOUR
TI  - Nephrops norvegicus in the Adriatic Sea: Connectivity modeling, essential fish habitats, and management area network
T2  - Fisheries Oceanography
J2  - Fish. Oceanogr.
VL  - 30
IS  - 4
SP  - 349
EP  - 365
PY  - 2021
DO  - 10.1111/fog.12522
SN  - 10546006 (ISSN) 
AU  - Melaku Canu, D.
AU  - Laurent, C.
AU  - Morello, E.B.
AU  - Querin, S.
AU  - Scarcella, G.
AU  - Vrgoc, N.
AU  - Froglia, C.
AU  - Angelini, S.
AU  - Solidoro, C.
AD  - National Institute of Oceanography and Applied Geophysics – OGS, Trieste, Italy
AD  - Institute for Biological Resources and Marine Biotechnology (IRBIM), Italian National Research Council (CNR), Ancona, Italy
AD  - General Fisheries Commission for the Mediterranean (GFCM), Food and Agriculture Organization of the United Nations (FAO), Rome, Italy
AD  - Institute of Oceanography and Fisheries, Split, Croatia
AD  - Fano Marine Center, The Inter-Institute Center for Research on Marine Biodiversity, Resources and Biotechnologies, Fano, Italy
AD  - International Centre For Theoretical Physic (ICTP), Trieste, Italy
AB  - Knowledge of connectivity among subpopulations is fundamental in the identification of the appropriate geographical scales for stock status evaluation and management, the identification of areas with greater retention rates, and space-based fisheries management. Here, an integration of hydrodynamic, biological, and habitat models results is used to assess connectivity and support the definition of essential fish habitats (EFH) in the Adriatic Sea, with reference to Nephrops norvegicus, an important benthic commercial resource, the recruitment of which is strongly related to larval dispersal from spawning to recruitment areas. We explored oceanographic and biological connectivity in the Adriatic Sea under a wide and representative variety of oceanographic conditions (winters 2006–2012) by tracking 3D trajectories of larvae released from different areas. We used a Lagrangian model that features a specific larval behavior module with explicit dependence on environmental parameters (i.e., temperature and sediment type) and that is driven by high-resolution hydrodynamic and meteorological data. The results were used to partition the area in which Nephrops was observed into 20 homogenous management subareas; to assess the connection between spawning, recruitment, and harvesting grounds; and to identify potential subpopulation boundaries as well as the connectivity among the potential subpopulations. The results suggest the presence of at least three distinct subpopulations, which need to be independently managed and conserved, and confirms that the Jabuka-Pomo pit is the most important spawning area, but alone it cannot sustain Nephrops populations throughout the Adriatic Sea. The results also show the importance to move from particle-tracking to approaches based on integrated models. © 2020 The Authors. Fisheries Oceanography published by John Wiley & Sons Ltd
KW  - connectivity
KW  - essential fish habitats
KW  - fisheries management
KW  - fisheries-restricted areas
KW  - Lagrangian model
KW  - larval recruitment
KW  - Nephrops norvegicus
KW  - benthos
KW  - connectivity
KW  - conservation status
KW  - dispersal
KW  - fishery modeling
KW  - habitat management
KW  - larval transport
KW  - lobster
KW  - lobster culture
KW  - protected area
KW  - spawning
KW  - stock assessment
KW  - subpopulation
KW  - Adriatic Sea
KW  - Mediterranean Sea
KW  - Nephrops
KW  - Nephrops norvegicus
PB  - Blackwell Publishing Ltd
N1  - Cited By :3
N1  - Export Date: 22 August 2022
M3  - Article
DB  - Scopus
N1  - CODEN: FIOCE
LA  - English
N1  - Correspondence Address: Melaku Canu, D.; National Institute of Oceanography and Applied Geophysics – OGSItaly; email: dcanu@inogs.it
UR  - https://www.scopus.com/inward/record.uri?eid=2-s2.0-85097928392&doi=10.1111%2ffog.12522&partnerID=40&md5=bc1a1e357b439f5386fd5c6538d5ec85
ER  - 

TY  - JOUR
TI  - Distribution and Persistence of Diflubenzuron and Teflubenzuron in the Marine Environment Around Salmonid Aquaculture Facilities
T2  - Frontiers in Marine Science
J2  - Front. Mar. Sci.
VL  - 8
PY  - 2021
DO  - 10.3389/fmars.2021.694577
SN  - 22967745 (ISSN) 
AU  - Parsons, A.E.
AU  - Samuelsen, O.B.
AU  - Johnsen, I.A.
AU  - Hannisdal, R.
AU  - Tjensvoll, T.
AU  - Husa, V.
AD  - Institute of Marine Research, Bergen, Norway
AB  - To achieve a sustainable salmonid aquaculture industry, the environmental impacts of chemicals used to treat sea lice (Caligidae) infestations need to be considered. Our ability to assess the risks associated with these treatments in relation to human and wildlife health is limited by the lack of information on their concentrations in marine coastal environments. Diflubenzuron and teflubenzuron are chitin synthesis inhibiting insecticides frequently used to treat sea lice infestations on Norwegian salmon farms. In the present study, the distribution, persistence and bioaccumulation of both compounds were assessed in marine sediments and benthic macrofauna collected at four Norwegian aquacultures sites. Both compounds were detected in sediments sampled at 30–1400 m from the selected farms and 8–22 months after the last treatments took place. Diflubenzuron was detected above the limit of quantification (LOQ) in 76% of sediment samples and measured levels ranged between 2.4 and 257 μg/kg dry weight (dw). Teflubenzuron was detected above the LOQ in 92% of sediment samples, at concentrations ranging between 1.3 and 3474 μg/kg dw. In all samples where diflubenzuron and teflubenzuron were detected, the measured levels exceeded the Norwegian environmental quality standards (EQSsediment; 0.2 and 0.0004 μg/kg dw, respectively), indicating that these compounds may pose a risk to benthic marine species living near fish farms. Both compounds were detected in wild fauna collected near the selected aquaculture sites with measured residue levels in the low micro-gramme per kilogramme wet weight range. The residue levels detected in economically important species caught for human consumption, such as pink shrimp (Pandalus montagui) and Norway lobster (Nephrops norvegicus), were substantially lower than biota EQS’s and maximum residue limits (MRL) set by the EU for salmon tissue. Further studies are needed to fully understand the ecological impacts of these compounds in the marine environment, with the potential for lethal and sub-lethal effects to occur in non-target organisms following chronic exposures. © Copyright © 2021 Parsons, Samuelsen, Johnsen, Hannisdal, Tjensvoll and Husa.
KW  - aquaculture
KW  - biota
KW  - diflubenzuron
KW  - salmonid
KW  - sea lice (Caligidae)
KW  - sediment
KW  - sustainable
KW  - teflubenzuron
PB  - Frontiers Media S.A.
N1  - Export Date: 22 August 2022
M3  - Article
DB  - Scopus
C7  - 694577
LA  - English
N1  - Correspondence Address: Samuelsen, O.B.; Institute of Marine ResearchNorway; email: oles@hi.no
UR  - https://www.scopus.com/inward/record.uri?eid=2-s2.0-85110533976&doi=10.3389%2ffmars.2021.694577&partnerID=40&md5=c8cad16dc29449c4d1c4e23cdd65b7c7
ER  - 

TY  - JOUR
TI  - Towards sustainable demersal fisheries: NepCon image acquisition system for automatic Nephrops norvegicus detection
T2  - PLoS ONE
J2  - PLoS ONE
VL  - 16
IS  - 6 June
PY  - 2021
DO  - 10.1371/journal.pone.0252824
SN  - 19326203 (ISSN) 
AU  - Sokolova, M.
AU  - Thompson, F.
AU  - Mariani, P.
AU  - Krag, L.A.
AD  - Section for Fisheries Technology, National Institute of Aquatic Resources, Technical University of Denmark, Hirtshals, Denmark
AD  - Section for Oceans and Arctic, National Institute of Aquatic Resources, Technical University of Denmark, Lyngby, Denmark
AB  - Underwater video monitoring systems are being widely used in fisheries to investigate fish behavior in relation to fishing gear and fishing gear performance during fishing. Such systems can be useful to evaluate the catch composition as well. In demersal trawl fisheries, however, their applicability can be challenged by low light conditions, mobilized sediment and scattering in murky waters. In this study, we introduce a novel observation system (called NepCon) which aims at reducing current limitations by combining an optimized image acquisition setup and tailored image analyses software. The NepCon system includes a high-contrast background to enhance the visibility of the target objects, a compact camera and an artificial light source. The image analysis software includes a machine learning algorithm which is evaluated here to test automatic detection and count of Norway lobster (Nephrops norvegicus). NepCon is specifically designed for applications in demersal trawls and this first phase aims at increasing the accuracy of N. norvegicus detection at the data acquisition level. To find the best contrasting background for the purpose we compared the output of four image segmentation methods applied to static images of N. norvegicus fixed in front of four test background colors. The background color with the best performance was then used to evaluate computer vision and deep learning approaches for automatic detection, tracking and counting of N. norvegicus in the videos. In this initial phase we tested the system in an experimental setting to understand the feasibility of the system for future implementation in real demersal fishing conditions. The N. norvegicus directed trawl fishery typically has no assistance from underwater observation technology and therefore are largely conducted blindly. The demonstrated perception system achieves 76% accuracy (Fscore) in automatic detection and count of N. norvegicus, which provides a significant elevation of the current benchmark. © 2021 Sokolova et al. This is an open access article distributed under the terms of the Creative Commons Attribution License, which permits unrestricted use, distribution, and reproduction in any medium, provided the original author and source are credited.
KW  - Article
KW  - automation
KW  - comparative study
KW  - computer vision
KW  - contrast enhancement
KW  - deep learning
KW  - environmental monitoring
KW  - experimental study
KW  - F score
KW  - image analysis
KW  - image segmentation
KW  - light related phenomena
KW  - lobster
KW  - machine learning
KW  - measurement accuracy
KW  - Nephrops norvegicus
KW  - nonhuman
KW  - scoring system
KW  - algorithm
KW  - animal
KW  - devices
KW  - environmental protection
KW  - fishery
KW  - Nephropidae
KW  - Norway
KW  - physiology
KW  - population dynamics
KW  - procedures
KW  - remote sensing
KW  - reproducibility
KW  - robotics
KW  - sea food
KW  - Algorithms
KW  - Animals
KW  - Conservation of Natural Resources
KW  - Fisheries
KW  - Nephropidae
KW  - Norway
KW  - Population Dynamics
KW  - Remote Sensing Technology
KW  - Reproducibility of Results
KW  - Robotics
KW  - Seafood
PB  - Public Library of Science
N1  - Cited By :2
N1  - Export Date: 22 August 2022
M3  - Article
DB  - Scopus
C7  - e0252824
N1  - CODEN: POLNC
C2  - 34133448
LA  - English
N1  - Correspondence Address: Sokolova, M.; Section for Fisheries Technology, Denmark; email: msok@aqua.dtu.dk
UR  - https://www.scopus.com/inward/record.uri?eid=2-s2.0-85108286755&doi=10.1371%2fjournal.pone.0252824&partnerID=40&md5=b419ef90d16623d9eb770b8d879bd243
ER  - 

TY  - JOUR
TI  - Preliminary results on the occurrence and anatomical distribution of microplastics in wild populations of Nephrops norvegicus from the Adriatic Sea
T2  - Environmental Pollution
J2  - Environ. Pollut.
VL  - 278
PY  - 2021
DO  - 10.1016/j.envpol.2021.116872
SN  - 02697491 (ISSN) 
AU  - Martinelli, M.
AU  - Gomiero, A.
AU  - Guicciardi, S.
AU  - Frapiccini, E.
AU  - Strafella, P.
AU  - Angelini, S.
AU  - Domenichetti, F.
AU  - Belardinelli, A.
AU  - Colella, S.
AD  - National Research Council – Institute of Marine Biological Resources and Biotechnologies (CNR IRBIM), Largo Fiera Della Pesca, Ancona, 60125, Italy
AD  - Norwegian Research Centre, Environment Dep, Mekjarvik 12, Randaberg, 4070, Norway
AD  - Fano Marine Center, The Inter-Institute Center for Research on Marine Biodiversity, Resources and Biotechnologies, Viale Adriatico 1/N, Fano, Pesaro Urbino  61032, Italy
AB  - This study reports the shapes, dimensional classes, types and counts of microplastics (MPs) found in 23 individuals of N. norvegicus collected from two wild populations of the Adriatic Sea (Mediterranean basin). The focus was on three different anatomical compartments (gut, hepatopancreas and tail), which were analysed separately. MPs were found in all the investigated individuals with an average of about 17 MPs/individual. Fragments were predominant over fibers with a ratio of about 3:1. The majority of MPs were in the dimensional range 50–100 μm. The predominant polymers were polyester, polyamide 6, polyvinyl chloride and polyethylene, which together constitute about 61% of all the MPs found. Fragments were more concentrated in the hepatopancreas, with no significant difference between gut and tail, while fibers were more concentrated in the gut than in the tail with hepatopancreas somehow in between. The dimensional class of the MPs influences their anatomical distribution. There were no statistical differences among individuals from the two sampling sites. Sex of the individual did not influence the level of retained MPs, while length had a very marginal effect. The information reported here contributes to understanding of the possible risks linked to human consumption of different tissues from contaminated Norway lobsters. © 2021 Elsevier Ltd
KW  - Adriatic sea
KW  - Anatomical distribution
KW  - Microplastics
KW  - Nephrops norvegicus
KW  - μ-FTIR imaging
KW  - Chlorine compounds
KW  - Geographical distribution
KW  - Polyvinyl chlorides
KW  - Population distribution
KW  - Sampling
KW  - Adriatic Sea
KW  - Anatomical distribution
KW  - Mediterranean basin
KW  - Microplastics
KW  - Nephrops norvegicus
KW  - Polyamide 6
KW  - Polyvinyls
KW  - Statistical differences
KW  - Wild populations
KW  - Μ-FTIR imaging
KW  - Microplastic
KW  - microplastic
KW  - polyamide
KW  - polyester
KW  - polyethylene
KW  - polyvinylchloride
KW  - plastic
KW  - anatomy
KW  - bioaccumulation
KW  - biological uptake
KW  - FTIR spectroscopy
KW  - lobster
KW  - plastic waste
KW  - pollution incidence
KW  - pollution monitoring
KW  - spatial distribution
KW  - wild population
KW  - Adriatic Sea
KW  - anatomical concepts
KW  - animal tissue
KW  - Article
KW  - controlled study
KW  - digestive system
KW  - Fourier transform infrared spectroscopy
KW  - hepatopancreas
KW  - lobster
KW  - Nephrops norvegicus
KW  - nonhuman
KW  - pore size distribution
KW  - sea pollution
KW  - tissue distribution
KW  - animal
KW  - environmental monitoring
KW  - human
KW  - Norway
KW  - water pollutant
KW  - Adriatic Sea
KW  - Mediterranean Sea
KW  - lobster
KW  - Nephrops norvegicus
KW  - Animals
KW  - Environmental Monitoring
KW  - Humans
KW  - Microplastics
KW  - Norway
KW  - Plastics
KW  - Water Pollutants, Chemical
PB  - Elsevier Ltd
N1  - Cited By :7
N1  - Export Date: 22 August 2022
M3  - Article
DB  - Scopus
C7  - 116872
N1  - CODEN: ENPOE
C2  - 33740599
LA  - English
N1  - Correspondence Address: Gomiero, A.NORCE AS, 12 Mekjarvik, Randaberg, Norway; email: algo@norceresearch.no
UR  - https://www.scopus.com/inward/record.uri?eid=2-s2.0-85102516896&doi=10.1016%2fj.envpol.2021.116872&partnerID=40&md5=4b413ccddb4f8cfa7c1916f6e1372bbe
ER  - 

TY  - JOUR
TI  - Demographic responses to protection from harvesting in a long-lived marine species
T2  - Biological Conservation
J2  - Biol. Conserv.
VL  - 257
PY  - 2021
DO  - 10.1016/j.biocon.2021.109094
SN  - 00063207 (ISSN) 
AU  - Fernández-Chacón, A.
AU  - Buttay, L.
AU  - Moland, E.
AU  - Knutsen, H.
AU  - Olsen, E.M.
AD  - Centre for Coastal Research (CCR), Department of Natural Sciences, University of Agder, P.O. Box 422, Kristiansand, 4604, Norway
AD  - Centre for Ecological and Evolutionary Syntheses (CEES), Department of Biosciences, University of Oslo, P.O. Box 1066, Blindern, Oslo, 0316, Norway
AD  - Institute of Marine Research Flødevigen, Nye Flødevigvei 20, His, 4817, Norway
AB  - Marine protected areas (MPAs) are usually considered to have positive effects on the recovery of over-exploited populations. However, resolving the extent to which MPAs function according to their conservation goals requires that essential demographic information such as individual survival and population size are quantified. To this end, we analyzed a 16-year replicated mark-recapture study on European lobster (Homarus gammarus, n = 8793) conducted at several protected and unprotected sites in southern Norway, quantifying the impact of MPAs on local population dynamics by means of a “before-after control-impact” study approach (BACI). Lobster survival and abundance were estimated by applying multi-state and robust design models to the mark-recapture data. These models revealed underlying positive responses to protection. Annual survival rates and population abundances reached higher values in the MPAs, compared to the unprotected sites (abundance range: MPAs = 96–1172, control areas = 92–747). In general, female survival was higher than male survival (range of survival: male = 0.13–0.75, female = 0.37–0.85), while larger males benefited more from protection compared to smaller males (range of increase in survival after protection: big = 100–125%, small = 55–101%). We also detected regional differences in demographic responses to protection, as not all MPAs showed the same changes in abundance over time. Our results show that MPAs can reach conservation goals by increasing the local survival and abundance of lobster, but they also highlight demographic differences between sexes and geographic areas that are worth considering for the management and design of both current and future MPAs. © 2021 The Author(s)
KW  - Capture-recapture models
KW  - Homarus gammarus
KW  - Marine reserve
KW  - MPA
KW  - Population size
KW  - Survival
KW  - conservation management
KW  - demography
KW  - environmental protection
KW  - exploitation
KW  - harvesting
KW  - lobster culture
KW  - marine environment
KW  - population dynamics
KW  - population size
KW  - protected area
KW  - recovery plan
KW  - survival
KW  - Norway
KW  - Homarus gammarus
KW  - lobster
PB  - Elsevier Ltd
N1  - Cited By :2
N1  - Export Date: 22 August 2022
M3  - Article
DB  - Scopus
C7  - 109094
N1  - CODEN: BICOB
LA  - English
N1  - Correspondence Address: Fernández-Chacón, A.; Centre for Coastal Research (CCR), P.O. Box 422, Norway; email: albert.f.chacon@uia.no
UR  - https://www.scopus.com/inward/record.uri?eid=2-s2.0-85104054996&doi=10.1016%2fj.biocon.2021.109094&partnerID=40&md5=e11cbc4dd35a31629c9403c2ee6937c1
ER  - 

TY  - JOUR
TI  - Traceability of the Norway Lobster Nephrops norvegicus in UK Shelf Seas: A Stable Isotope Approach
T2  - Journal of Shellfish Research
J2  - J. Shellfish Res.
VL  - 40
IS  - 1
SP  - 153
EP  - 160
PY  - 2021
DO  - 10.2983/035.040.0115
SN  - 07308000 (ISSN) 
AU  - Slesser, H.W.
AU  - Trueman, C.N.
AD  - Ocean and Earth Science, University of Southampton, Waterfront Campus, Southampton, SO14 3ZH, United Kingdom
AB  - Ensuring sustainability of the world fisheries is a key conservation and economic objective. Traceability of seafood from the final sale back to the point of harvest is an important aspect, supporting both fishery management and consumer protection. Stable isotope-based geolocation can be applied to trace the spatial origin of seafood, drawing on comparisons between the isotopic compositions of the product and those of a reference dataset from known spatial locations. This study tests the extent to which stable isotope-based geolocation can be applied to identify catch location of the Norwegian lobster Nephrops norvegicus. Carbon, nitrogen, and sulfur isoscapes across UK shelf seas are used as the reference dataset and test the accuracy of assignment estimates using a variety of bivariate and multivariate stable isotope geolocation approaches. Two alternative Bayesian inversions, one balanced and one weighted, are applied to the outcomes of the statistical models to determine the most accurate methods of assignment. Of all the methods trialed, the multivariate approach using carbon, nitrogen, and sulfur isoscape data produced the most accurate assignments, with c. 60% of samples from each site correctly assigned among six possible fishery origins. Weighted Bayesian approaches resulted in more correct assignments to highly fished sites, but at a cost of reduced correct assignments to sites of low fishing activity. Processed Nephrops samples obtained from supermarkets were assigned to potential fishery location, with results indicating the majority were captured in the west of Scotland. The isoscape methods explored can be calibrated to any marine feeding organism and provide a useful tool for more efficient management of marine stocks. © 2021 National Shellfisheries Association. All rights reserved.
KW  - assignment
KW  - eco-labeling fisheries
KW  - forensics
KW  - Nephrops norvegicus
KW  - Norway lobster
KW  - provenance
KW  - seafood management
KW  - shellfish
KW  - stable isotope ratios
PB  - National Shellfisheries Association
N1  - Export Date: 22 August 2022
M3  - Article
DB  - Scopus
N1  - CODEN: JSHRD
LA  - English
N1  - Correspondence Address: Trueman, C.N.; Ocean and Earth Science, United Kingdom; email: trueman@noc.soton.ac.uk
UR  - https://www.scopus.com/inward/record.uri?eid=2-s2.0-85105399115&doi=10.2983%2f035.040.0115&partnerID=40&md5=1cf6283dfdf07781eb1adf66b42f20aa
ER  - 

TY  - JOUR
TI  - Diet Composition and Isotopic Analysis of Nine Important Fisheries Resources in the Eastern Adriatic Sea (Mediterranean)
T2  - Frontiers in Marine Science
J2  - Front. Mar. Sci.
VL  - 8
PY  - 2021
DO  - 10.3389/fmars.2021.609432
SN  - 22967745 (ISSN) 
AU  - Zorica, B.
AU  - Ezgeta-Balić, D.
AU  - Vidjak, O.
AU  - Vuletin, V.
AU  - Šestanović, M.
AU  - Isajlović, I.
AU  - Čikeš Keč, V.
AU  - Vrgoč, N.
AU  - Harrod, C.
AD  - Institute of Oceanography and Fisheries, Split, Croatia
AD  - Instituto de Ciencias Naturales Alexander Von Humboldt, Universidad de Antofagasta, Antofagasta, Chile
AD  - Universidad de Antofagasta Stable Isotope Facility, Instituto de Antofagasta, Universidad de Antofagasta, Antofagasta, Chile
AD  - INVASAL, Concepción, Chile
AB  - We examined how the trophic ecology of nine economically important marine taxa varied across three distinct areas of the Adriatic Sea. These taxa included three species of demersal fishes (European hake Merluccius merluccius, red mullet Mullus barbatus, black-bellied angler Lophius budegassa) and two species of decapod crustaceans (Norway lobster Nephrops norvegicus, deep-water rose shrimp Parapenaeus longirostris) and four species of pelagic fishes (sardine Sardina pilchardus, anchovy Engraulis encrasicolus, Mediterranean horse mackerel Trachurus mediterraneus, Atlantic horse mackerel Trachurus trachurus). We used two complementary methods that differed in their temporal context to examine and compare diet. Stomach contents analysis was used to describe the short term diet while stable isotope analysis was used compare long-term assimilated diet. Results showed that although there were spatial differences in what each species consumed, and in their trophic and isotopic niches, each species fed at similar trophic position across locations, indicating similar ecological function. Comparisons of biomass-weighted trophic position (δ15N) and consumer body size (log2 mass) showed evidence for a common isotopic size spectrum across areas, indicating the existence of a size-structured food web. In turn this allowed us to provide a first estimate of the predator–prey body mass ratio (PPMR) for this area (655:1). Results obtained within this study, in future, could be used for ecological modeling and improved long-term management of the Adriatic Sea’s marine resources. © Copyright © 2021 Zorica, Ezgeta-Balić, Vidjak, Vuletin, Šestanović, Isajlović, Čikeš Keč, Vrgoč and Harrod.
KW  - demersal fish
KW  - food web
KW  - pelagic fish
KW  - PPRM
KW  - spatial variation
KW  - trophic ecology
KW  - trophic position
PB  - Frontiers Media S.A.
N1  - Cited By :3
N1  - Export Date: 22 August 2022
M3  - Article
DB  - Scopus
C7  - 609432
LA  - English
N1  - Correspondence Address: Ezgeta-Balić, D.; Institute of Oceanography and FisheriesCroatia; email: ezgeta@izor.hr
UR  - https://www.scopus.com/inward/record.uri?eid=2-s2.0-85102903319&doi=10.3389%2ffmars.2021.609432&partnerID=40&md5=ddbdec22ad6abf35cbfaf41e239a2091
ER  - 

TY  - JOUR
TI  - Cold-water shellfish as harvestable resources and important ecosystem players
T2  - ICES Journal of Marine Science
J2  - ICES J. Mar. Sci.
VL  - 78
IS  - 2
SP  - 479
EP  - 490
PY  - 2021
DO  - 10.1093/icesjms/fsab005
SN  - 10543139 (ISSN) 
AU  - Hvingel, C.
AU  - Sainte-Marie, B.
AU  - Kruse, G.H.
AD  - Institute of Marine Research, Fram Centre, PO Box 6606, Langnes, Tromsø, 9296, Norway
AD  - Fisheries and Oceans Canada, Maurice Lamontagne Institute, 850 route de la Mer, Mont-Joli, QC  G5H 3Z4, Canada
AD  - University of Alaska Fairbanks, College of Fisheries and Ocean Sciences, 17101 Point Lena Loop Road, Juneau, AK  99801, United States
AB  - The symposium, Shellfish - Resources and Invaders of the North, took place 5-7 November 2019 in Tromsø, Norway. Approximately 110 participants presented and discussed 60 talks and 25 posters. Of these, ten articles are published in this symposium issue. The goal of this symposium was to discuss the role of shellfish, both as harvestable resources and as important ecosystem players in northern hemisphere cold marine environments. To provide perspective for the symposium, the development of four major crustacean fisheries (northern shrimp, snow crab, Homarus, Norway lobster) are reviewed. Our review showed that landings of all these fisheries are still in a state of flux due to inherent population dynamics, fishing, and climate change. The talks and posters covered a broad range of state-of-the-art bioecological knowledge and present challenges in the assessment and management of the most ecologically and/or commercially important cold-water shellfish species belonging to the phyla Arthropoda, Mollusca, and Echinodermata. Various alternative harvesting and management techniques were presented along with perspectives for shellfish aquaculture. Methods and models for stock assessment were thoroughly covered as well as the ecological role of shellfish, their population dynamics, new insights into their biology and genetics, and their changing distribution and significance as invasive species. © 2021 International Council for the Exploration of the Sea 2021. All rights reserved.
KW  - climate change
KW  - ecosystem impacts
KW  - fishery
KW  - harvesting methods
KW  - invasive species
KW  - natural history
KW  - population dynamics
KW  - resource management
KW  - shellfish
KW  - stock assessment
KW  - cold water
KW  - ecosystem dynamics
KW  - harvesting
KW  - marine resource
KW  - shellfish
KW  - Arthropoda
KW  - Chionoecetes opilio
KW  - Crustacea
KW  - Echinodermata
KW  - Homarus
KW  - Mollusca
KW  - Nephrops norvegicus
KW  - Pandalus borealis
PB  - Oxford University Press
N1  - Cited By :1
N1  - Export Date: 22 August 2022
M3  - Conference Paper
DB  - Scopus
N1  - CODEN: ICESE
LA  - English
N1  - Correspondence Address: Hvingel, C.; Institute of Marine Research, Fram Centre, PO Box 6606, Langnes, Norway; email: carsten.hvingel@imr.no.
UR  - https://www.scopus.com/inward/record.uri?eid=2-s2.0-85109200540&doi=10.1093%2ficesjms%2ffsab005&partnerID=40&md5=e59c56219f27fa8fbe02b704371512cb
ER  - 

TY  - JOUR
TI  - From the Adriatic to Northern Norway - Geographic differences in moult increment and moult probability of the European lobster (Homarus gammarus), across the natural range
T2  - ICES Journal of Marine Science
J2  - ICES J. Mar. Sci.
VL  - 78
IS  - 2
SP  - 611
EP  - 620
PY  - 2021
DO  - 10.1093/icesjms/fsaa172
SN  - 10543139 (ISSN) 
AU  - Coleman, M.T.
AU  - Agnalt, A.-L.
AU  - Emmerson, J.
AU  - Laurens, M.
AU  - Porter, J.S.
AU  - Bell, M.C.
AD  - International Centre for Island Technology, Heriot Watt University, Orkney, Stromness, United Kingdom
AD  - Orkney Sustainable Fisheries Ltd, Orkney, Stromness, United Kingdom
AD  - Institute of Marine Research, Nordnes, Bergen, Norway
AD  - School of Ocean Sciences, Bangor University, Menai Bridge, Anglesey, United Kingdom
AD  - Laboratoire de Biologie Halieutique, Centre Bretange, Ifremer, Brest, France
AB  - This study collated existing data on lobster moult increment from studies across the range of Homarus gammarus, together with new tagging data from Orkney, United Kingdom. Generalized additive models were used to investigate geographical differences in absolute moult increment and moult probability. Absolute moult increment was seen to differ significantly between regions and between sexes and showed a non-linear relationship with pre-moult size. Smaller absolute moult increments were observed at southern and northern latitudes with larger increments observed in the centre of the species range. Temperature was identified as a significant factor explaining differences in absolute moult increment between regions, consistent with there being a thermal optimum for growth for in H. gammarus. Moult and double moult probabilities decline with pre-moult size, with greatest probability of moulting occurring around day 250. Probability of double moulting increased with mean annual sea surface temperature. Regionally variable growth patterns, and localized adaptation to abiotic variables such as temperature, should therefore be taken into account when defining lobster stock assessment and fishery management areas. © 2020 International Council for the Exploration of the Sea. All rights reserved.
KW  - climate change
KW  - growth
KW  - Homarus
KW  - lobster
KW  - moult
KW  - tag recapture
KW  - temperature
KW  - thermal preferendum
KW  - abiotic factor
KW  - fishery management
KW  - molt
KW  - population decline
KW  - probability
KW  - sea surface temperature
KW  - stock assessment
KW  - Orkney
KW  - Scotland
KW  - United Kingdom
KW  - Gammarus
KW  - Homarus
KW  - Homarus gammarus
KW  - lobster
PB  - Oxford University Press
N1  - Cited By :2
N1  - Export Date: 22 August 2022
M3  - Article
DB  - Scopus
N1  - CODEN: ICESE
LA  - English
N1  - Correspondence Address: Coleman, M.T.; International Centre for Island Technology, Orkney, United Kingdom; email: mtc2@hw.ac.uk
UR  - https://www.scopus.com/inward/record.uri?eid=2-s2.0-85109000019&doi=10.1093%2ficesjms%2ffsaa172&partnerID=40&md5=361a6d832c324a0f699b3c3fa192dbf3
ER  - 

TY  - JOUR
TI  - Population dynamics, fishery, and exploitation status of norway lobster (Nephrops norvegicus) in eastern mediterranean
T2  - Water (Switzerland)
J2  - Water
VL  - 13
IS  - 3
SP  - 1
EP  - 14
PY  - 2021
DO  - 10.3390/w13030289
SN  - 20734441 (ISSN) 
AU  - Lolas, A.
AU  - Vafidis, D.
AD  - Department of Ichthyology and Aquatic Environment, School of Agriculture Sciences, University of Thessaly, Volos, 38446, Greece
AB  - Norway lobster (Nephrops norvegicus) is one of the most valuable shellfish resources in the Mediterranean and the northeast Atlantic. Sustainable management of its fishery require long-term scientific monitoring of its stocks. Population dynamics, fishery, and exploitation status of the Norway lobster were studied over a long time series (between 2008 and 2014) in a semi enclosed gulf in Easter Mediterranean (Pagasitikos Gulf). Sampling was carried out using a commercial bottom trawl with a codend mesh size of 28 mm in three different regions within the Gulf. Sex was identified macroscopically and all individuals were measured and weighed. Growth and Age groups were investigated by analysis of length–frequency distributions of the Carapace length (CL) for both sexes. Fishing, Natural and Total Mortality, along with Exploitation rate of the total stock were estimated by the FiSAT software package. Females were further examined and classified based on their maturity stage and the size at onset of sexual maturity was estimated by Probit analysis. Temporal differences in mean CL were detected for both sexes, with a tendency of lower values each year, along with a respective increase in Fishing Mortality and Exploitation Rate, indicating the effects of fishing pressure over the population. Size at onset of sexual maturity was estimated at 32.6 mm, higher than the official mesh sizes for creels (28 mm) and gillnets (26 mm). According to the analyses, the local Norway lobster stock is over-exploited, which should be taken under consideration by the regional policy makers. © 2021 by the authors. Licensee MDPI, Basel, Switzerland.
KW  - Aegean Sea
KW  - Experimental bottom trawl
KW  - Fishing mortality
KW  - Growth
KW  - Length–frequency distribution
KW  - Pagasitikos Gulf
KW  - Sexual maturity
KW  - Mesh generation
KW  - Population dynamics
KW  - Population statistics
KW  - Shellfish
KW  - Eastern Mediterranean
KW  - Frequency distributions
KW  - Nephrops norvegicus
KW  - North East Atlantic
KW  - Pagasitikos gulfs
KW  - Regional policies
KW  - Sustainable management
KW  - Temporal differences
KW  - Fisheries
KW  - body size
KW  - bottom trawling
KW  - exploitation
KW  - fishery regulation
KW  - fishing gear
KW  - lobster fishery
KW  - mesh size
KW  - population dynamics
KW  - sexual maturity
KW  - software
KW  - stock assessment
KW  - Aegean Sea
KW  - Atlantic Ocean
KW  - Atlantic Ocean (Northeast)
KW  - Mediterranean Sea
KW  - Pagasitikos Gulf
KW  - Matthiola
KW  - Nephrops norvegicus
PB  - MDPI AG
N1  - Cited By :2
N1  - Export Date: 22 August 2022
M3  - Article
DB  - Scopus
C7  - 289
LA  - English
N1  - Correspondence Address: Lolas, A.; Department of Ichthyology and Aquatic Environment, Greece; email: allolas@uth.gr
UR  - https://www.scopus.com/inward/record.uri?eid=2-s2.0-85100691210&doi=10.3390%2fw13030289&partnerID=40&md5=de3df8d54db4ff52f5e9be93989bbf68
ER  - 

TY  - JOUR
TI  - Shift in the larval phenology of a marine ectotherm due to ocean warming with consequences for larval transport
T2  - Limnology and Oceanography
J2  - Limnol. Oceanogr.
VL  - 66
IS  - 2
SP  - 543
EP  - 557
PY  - 2021
DO  - 10.1002/lno.11622
SN  - 19395590 (ISSN) 
AU  - McGeady, R.
AU  - Lordan, C.
AU  - Power, A.M.
AD  - Ryan Institute, School of Natural Sciences, National University of Ireland Galway, Galway, Ireland
AD  - Marine Institute, Galway, Ireland
AB  - Because environmental temperature has an important influence on developmental rate and physiology, marine ectotherms are vulnerable to phenology changes due to ocean warming. Identifying changes to phenology, the timing of biological events, and understanding their effect on recruitment and abundance is of critical importance to establish potential population effects. We examined the larval phenology of the commercially important Norway lobster (Nephrops norvegicus) and used a larval transport model to examine its effect on simulated transport patterns. Using a model to estimate annual larval release dates based on temperature-dependent embryo incubation, an earlier shift of 17.2 d occurred between 1982–1995 and 2000–2010 in the Irish Sea, similar to an observed empirical shift in phenology of 19.1 d using historical zooplankton data sets. Despite this earlier phenology, temperature-dependent pelagic larval durations were unchanged because the water column to which larvae were released earlier had also warmed. Larval transport simulations in the western Irish Sea indicated that the phenology shift had minimal effects on larval retention and advection distance overall, because major variations were observed only at very early or late stages of the larval season, that is, times when lower proportions of larvae were present. As the western Irish Sea grounds exports small but consistent quantities of larvae to nearby populations, especially off Scotland, it may act as an important source of larvae, especially when retention of native larvae is low. Overall, larval transport tools may indicate grounds that are periodically vulnerable to recruitment failures and offer potentially valuable information in fishery management. © 2020 The Authors. Limnology and Oceanography published by Wiley Periodicals LLC on behalf of Association for the Sciences of Limnology and Oceanography.
KW  - developmental biology
KW  - ectothermy
KW  - fishery management
KW  - global warming
KW  - incubation
KW  - larva
KW  - larval transport
KW  - lobster
KW  - marine ecosystem
KW  - ocean
KW  - phenology
KW  - physiology
KW  - recruitment (population dynamics)
KW  - temperature effect
KW  - vulnerability
KW  - Atlantic Ocean
KW  - Irish Sea
KW  - Scotland
KW  - United Kingdom
KW  - Nephrops norvegicus
PB  - Wiley Blackwell
N1  - Cited By :4
N1  - Export Date: 22 August 2022
M3  - Article
DB  - Scopus
N1  - CODEN: LIOCA
LA  - English
N1  - Correspondence Address: McGeady, R.; Ryan Institute, Ireland; email: r.mcgeady1@nuigalway.ie
N1  - Correspondence Address: McGeady, R.; Marine InstituteIreland; email: r.mcgeady1@nuigalway.ie
UR  - https://www.scopus.com/inward/record.uri?eid=2-s2.0-85093678336&doi=10.1002%2flno.11622&partnerID=40&md5=53a68a86739d40aee81a02590d67464f
ER  - 

TY  - JOUR
TI  - MARINE LOBSTERS IN ANCIENT GREEK AND LATIN
T2  - Rivista di Filologia Classica
J2  - Riv. Filol. Classica
VL  - 149
IS  - 1
SP  - 174
EP  - 184
PY  - 2021
SN  - 00356220 (ISSN) 
AU  - Tadajczyk, K.
AU  - Witczak, K.T.
AB  - This paper describes the Ancient Greek and Latin terminology for marine lobsters, especially for 'European lobster, Homarus gammarus L . ', 'common spiny Lobster, Palinurus elephas Fabricius' and 'Norway lobster, Nephrops norvegicus L . ' . The conclusion can be reached that the European lobster was called Xécov in Ancient Greek and leõ in Latin; the Greek term xaoaßoc, as well as Latin locusta, was used for the common spiny lobster (or the sea crayfish), whereas the Greek appellative aoxaxoc (hence Lat. astacus) exclusively denoted the Norway lobster. © 2021 Loescher Editore. All rights reserved.
KW  - Greek vocabulary
KW  - Latin loanwords
KW  - sea animals
PB  - Loescher Editore
N1  - Export Date: 22 August 2022
M3  - Article
DB  - Scopus
LA  - English
UR  - https://www.scopus.com/inward/record.uri?eid=2-s2.0-85129569915&partnerID=40&md5=382e5b9749d6f9cf64ecf5c47c8b94f1
ER  - 

TY  - JOUR
TI  - Economic and environmental effects of replacing bottom trawling with fishing with creels
T2  - Australian Journal of Agricultural and Resource Economics
J2  - Aust. J. Agric. Resour. Econ.
VL  - 65
IS  - 1
SP  - 94
EP  - 118
PY  - 2021
DO  - 10.1111/1467-8489.12409
SN  - 1364985X (ISSN) 
AU  - Hammarlund, C.
AU  - Jonsson, P.
AU  - Valentinsson, D.
AU  - Waldo, S.
AB  - Bottom trawling is associated with negative external effects such as seafloor pressure and high fuel use. Replacing bottom trawls with passive gear, such as creels, is therefore interesting for policymakers. We investigate the response of the Norway lobster fishery in Sweden to an expanded creel area. Using an economic model (FishRent), we analyse fleet structure, net present value and two environmental indicators under five management scenarios. Our results show that expanding the creel area increases the number of creel fishers, while some trawlers leave the fishery. In total, the net present value and the environmental performance of the fishery improve. © 2021 The Authors. The Australian Journal of Agricultural and Resource Economics published by John Wiley & Sons Australia, Ltd on behalf of Australasian Agricultural and Resource Economics Society Inc.
KW  - bottom trawling
KW  - economic model
KW  - government policy
KW  - negative external effects
KW  - Norway lobster fisheries
KW  - bottom trawling
KW  - economic impact
KW  - fishery economics
KW  - fishery management
KW  - lobster fishery
KW  - Norway
KW  - Sweden
KW  - Martes
KW  - Nephrops norvegicus
PB  - Blackwell Publishing Ltd
N1  - Cited By :2
N1  - Export Date: 22 August 2022
M3  - Article
DB  - Scopus
LA  - English
N1  - Correspondence Address: Hammarlund, C.email: cecilia.hammarlund@agrifood.lu.se
UR  - https://www.scopus.com/inward/record.uri?eid=2-s2.0-85099068203&doi=10.1111%2f1467-8489.12409&partnerID=40&md5=6be6308179352aa02a505bc2c05223f8
ER  - 

TY  - JOUR
TI  - Determining the fundamental metrics of pot entrances for New Zealand scampi, Metanephrops challengeri
T2  - Fisheries Research
J2  - Fish. Res.
VL  - 233
PY  - 2021
DO  - 10.1016/j.fishres.2020.105760
SN  - 01657836 (ISSN) 
AU  - Major, R.N.
AU  - Taylor, D.I.
AU  - Scott, M.
AU  - Radford, J.
AU  - Connor, S.
AU  - Connor, G.
AU  - Ogilvie, S.
AD  - Cawthron Institute, Nelson, New Zealand
AD  - Zebra-Tech Limited, Nelson, New Zealand
AD  - Waikawa Fishing Company, Picton, New Zealand
AB  - Bottom trawling is a fishing method that typically produces high levels of bycatch and is associated with benthic habitat damage. Pots (also known as creels or traps) are used as a less impactful alternative to trawling in a range of crustacean fisheries and has been proposed as a method to harvest New Zealand scampi (Metanephrops challengeri). However, pots designed in Europe for the ecologically similar Norway lobster (Nephrops norvegicus) failed to capture scampi at an economically viable rate. Therefore, a series of laboratory experiments were conducted to investigate the behaviour of scampi around pots and to identify the drivers of successful entries. These experiments were conducted in flume tanks with the entry performance of standard and modified designs contrasted with a control. Scampi were significantly more likely to enter a control pot than either a standard or modified pot entrances. The width of the entranceway was the biggest hinderance to scampi entering pots, as further experiments showed that scampi were significantly more likely to enter the control (15 cm wide) or 12.5 cm entrances than 7.5 cm entrance. The height of the entrances had no impact as the control, 12.5 cm, 10 cm and 7.5 cm high entrances had similar likelihoods of success. Lastly the angle of the ramp also had a significant effect on the likelihood of scampi entering the pots, with a 20° ramp having a higher likelihood of success than the 30°,40° and 60° ramps These results show that scampi require wide, gently sloping entrances to consistently enter pots. Consequently, for a scampi potting fishery to be successful, NZ scampi-specific pot designs should be developed and tested. © 2020 Elsevier B.V.
KW  - Laboratory assay
KW  - Lobster
KW  - Passive fishing methods
KW  - Pot design
KW  - Scampi
PB  - Elsevier B.V.
N1  - Export Date: 22 August 2022
M3  - Article
DB  - Scopus
C7  - 105760
N1  - CODEN: FISRD
LA  - English
N1  - Correspondence Address: Major, R.N.; Cawthron InstituteNew Zealand; email: rob.major@cawthron.org.nz
UR  - https://www.scopus.com/inward/record.uri?eid=2-s2.0-85092026433&doi=10.1016%2fj.fishres.2020.105760&partnerID=40&md5=dad67e75d217ce90bee1ec7d2a3544f1
ER  - 

TY  - JOUR
TI  - Declining female size at onset of maturity in Nephrops norvegicus in long-term surveys (1997-2016)
T2  - ICES Journal of Marine Science
J2  - ICES J. Mar. Sci.
VL  - 77
IS  - 7-8
SP  - 3031
EP  - 3038
PY  - 2020
DO  - 10.1093/icesjms/fsaa185
SN  - 10543139 (ISSN) 
AU  - Sigwart, J.D.
AU  - Lundy, M.
AU  - Dick, J.T.A.
AU  - Becker, C.
AD  - Queen's University Belfast Marine Laboratory, 12-13 The Strand, Portaferry, Northern, BT22 1PF, Ireland
AD  - Senckenberg Research Institute and Museum, Senckenberganlage 25, Frankfurt, 60325, Germany
AD  - Agri-Food and Biosciences Institute, Newforge Lane, Belfast, Belfast, BT9 5PX, United Kingdom
AD  - Institute for Global Food Security, Queen's University Belfast, Chlorine Gardens, Belfast, Northern, BT9 5DL, Ireland
AD  - Humboldt-Universität zu Berlin, Institut für Biologie, Vergleichende Zoologie, Berlin, 10115, Germany
AB  - Data on the demography and reproduction of marine species provide important information for a sustainable fisheries management. We show that the size at onset of maturity in female Nephrops norvegicus has been in decline for over 20 years and has always been above the established minimum landing size (MLS) in the Western Irish Sea. Determining the size at onset of maturity is one important factor to inform an effective MLS, such that individuals can reproduce at least once. The length at which half of females are sexually mature (L50) in the overall population declined by over 12% in two decades, from 23.6 mm in 1997 to 20.6 mm in 2016, while the MLS has remained at 20 mm. While L50 values differ among permanent sampling stations, the decline was observed at all stations. Current practice thus allows immature females to be landed before they reproduce and contribute to recruitment. While it is not always possible to identify the determining factors that drive the decline in SOM, we argue that it is appropriate to recognize this as an indicator of declining system productivity. © 2020 International Council for the Exploration of the Sea 2020. All rights reserved.
KW  - Irish Sea
KW  - minimum landing size
KW  - Norway lobster
KW  - size at onset of sexual maturity
KW  - variation over time
KW  - body size
KW  - female
KW  - fishery management
KW  - fishing industry
KW  - lobster fishery
KW  - maturation
KW  - population decline
KW  - Atlantic Ocean
KW  - Irish Sea
KW  - Indicator indicator
KW  - Nephrops norvegicus
PB  - Oxford University Press
N1  - Cited By :1
N1  - Export Date: 22 August 2022
M3  - Article
DB  - Scopus
N1  - CODEN: ICESE
LA  - English
N1  - Correspondence Address: Becker, C.; Queen's University Belfast Marine Laboratory, 12-13 The Strand, Ireland; email: carolabecker.germany@gmail.com
UR  - https://www.scopus.com/inward/record.uri?eid=2-s2.0-85100344212&doi=10.1093%2ficesjms%2ffsaa185&partnerID=40&md5=b1bdae361265bdec53990c7727029388
ER  - 

TY  - JOUR
TI  - The potential of video imagery from worldwide cabled observatory networks to provide information supporting fish-stock and biodiversity assessment
T2  - ICES Journal of Marine Science
J2  - ICES J. Mar. Sci.
VL  - 77
IS  - 7
SP  - 2396
EP  - 2410
PY  - 2020
DO  - 10.1093/icesjms/fsaa169
SN  - 10543139 (ISSN) 
AU  - Aguzzi, J.
AU  - Chatzievangelou, D.
AU  - Company, J.B.
AU  - Thomsen, L.
AU  - Marini, S.
AU  - Bonofiglio, F.
AU  - Juanes, F.
AU  - Rountree, R.
AU  - Berry, A.
AU  - Chumbinho, R.
AU  - Lordan, C.
AU  - Doyle, J.
AU  - del Rio, J.
AU  - Navarro, J.
AU  - De Leo, F.C.
AU  - Bahamon, N.
AU  - Garcia, J.A.
AU  - Danovaro, P.R.
AU  - Francescangeli, M.
AU  - Lopez-Vazquez, V.
AU  - Gaughan, P.
AD  - Instituto de Ciencias del Mar (ICM-CSIC), Barcelona, 08003, Spain
AD  - Stazione Zoologica Anton Dohrn (SZN), Naples, 80122, Italy
AD  - Jacobs University, Bremen, 28759, Germany
AD  - National Research Council of Italy (CNR), Institute of Marine Sciences, La Spezia, 19032, Italy
AD  - Department of Biology, University of Victoria, Victoria, BC  V8P 5C2, Canada
AD  - The Fish Listener, Waquoit, MA  02536, United States
AD  - Marine Institute, Oranmore, Galway, H91 R673, Ireland
AD  - SmartBay Ireland, Galway, H91 DCH9, Ireland
AD  - SARTI, Universitat Politècnica de Catalunya (UPC), Barcelona, 08800, Spain
AD  - Ocean Networks Canada (ONC), University of Victoria, Victoria, BC  V8N 1V8, Canada
AD  - Universitat Oberta de Catalunya (UOC), Barcelona, 08018, Spain
AD  - Department of Life and Environmental Science, Polytechnic University of Marche, Ancona, 60131, Italy
AD  - DS Labs, Vitoria-Gasteiz, E-01015, Spain
AB  - Seafloor multiparametric fibre-optic-cabled video observatories are emerging tools for standardized monitoring programmes, dedicated to the production of real-time fishery-independent stock assessment data. Here, we propose that a network of cabled cameras can be set up and optimized to ensure representative long-term monitoring of target commercial species and their surrounding habitats. We highlight the importance of adding the spatial dimension to fixed-point-cabled monitoring networks, and the need for close integration with Artificial Intelligence pipelines, that are necessary for fast and reliable biological data processing. We then describe two pilot studies, exemplary of using video imagery and environmental monitoring to derive robust data as a foundation for future ecosystem-based fish-stock and biodiversity management. The first example is from the NE Pacific Ocean where the deep-water sablefish (Anoplopoma fimbria) has been monitored since 2010 by the NEPTUNE cabled observatory operated by Ocean Networks Canada. The second example is from the NE Atlantic Ocean where the Norway lobster (Nephrops norvegicus) is being monitored using the SmartBay observatory developed for the European Multidisciplinary Seafloor and water column Observatories. Drawing from these two examples, we provide insights into the technological challenges and future steps required to develop full-scale fishery-independent stock assessments. © 2020 Oxford University Press. All rights reserved.
KW  - cabled video observatories
KW  - ecosystem services
KW  - fishery-independent assessment
KW  - monitoring
KW  - Norway lobster
KW  - sablefish
KW  - biodegradation
KW  - biodiversity
KW  - commercial species
KW  - environmental monitoring
KW  - fish culture
KW  - lobster fishery
KW  - seafloor
KW  - stock assessment
KW  - water column
KW  - Atlantic Ocean
KW  - Atlantic Ocean (Northeast)
KW  - Canada
KW  - Pacific Ocean
KW  - Pacific Ocean (Northeast)
KW  - Anoplopoma fimbria
KW  - Anoplopomatidae
KW  - Nephrops norvegicus
PB  - Oxford University Press
N1  - Cited By :10
N1  - Export Date: 22 August 2022
M3  - Review
DB  - Scopus
N1  - CODEN: ICESE
LA  - English
N1  - Correspondence Address: Aguzzi, J.; Instituto de Ciencias del Mar (ICM-CSIC)Spain; email: jaguzzi@icm.csic.es.
UR  - https://www.scopus.com/inward/record.uri?eid=2-s2.0-85100343461&doi=10.1093%2ficesjms%2ffsaa169&partnerID=40&md5=202dce6fb442fd2afdd96547de1786a5
ER  - 

TY  - JOUR
TI  - Ovary resorption in the Norway lobster (Nephrops norvegicus) and its possible causes with special reference to sperm storage
T2  - Helgoland Marine Research
J2  - Helgol. Mar. Res.
VL  - 74
IS  - 1
PY  - 2020
DO  - 10.1186/s10152-020-00543-8
SN  - 1438387X (ISSN) 
AU  - Becker, C.
AU  - Dick, J.T.A.
AU  - Mánus Cunningham, E.
AU  - Lundy, M.
AU  - Bell, E.
AU  - Eagling, L.
AU  - Sigwart, J.D.
AD  - Queen’s University Marine Laboratory, 12-13 The Strand, Portaferry, Northern Ireland  BT22 1PF, United Kingdom
AD  - Institute for Global Food Security, School of Biological Sciences, Queen’s University Belfast, MBC, 97 Lisburn Road, Belfast, Northern Ireland  BT9 7BL, United Kingdom
AD  - Agri-Food and Biosciences Institute, 18a Newforge Lane, Belfast, Northern Ireland  BT9 5PX, United Kingdom
AD  - Centre of Environment, Fisheries and Aquaculture Science, Pakefield Road, Lowestoft, England, Suffolk, United Kingdom
AB  - The Norway lobster, Nephrops norvegicus, is an important fisheries species in the North-East Atlantic area. In some circumstances, mature females of Nephrops norvegicus can resorb their ovary rather than completing spawning, but the implications of this phenomenon to reproductive biology and fisheries sustainability are not known. To understand after effects of ovary resorption, we studied long-term demographic data sets (1994–2017) collected from the western Irish Sea and the North Sea. Our considerations focused on potential correlations among the frequency of resorption, female insemination, and body size of resorbing females. Resorption was continuously rare in the western Irish Sea (less than 1%); whereas much higher rates with considerable year-to-year variation were observed in the North Sea (mean 9%). Resorption started in autumn after the spawning season (summer) had passed. The frequency stayed high throughout winter and declined again in spring. As sperm limitation can occur in male-biased fisheries, we expected a lack of insemination could be responsible for resorption, but affected females were indeed inseminated. Resorbing females were significantly larger than other sexually mature females in the North Sea, but the opposite trend was observed in the western Irish Sea. It is therefore possible that other, environmental factors or seasonal shifts, may trigger females to resorb their ovaries instead of spawning. Resorption may as well represent a natural phenomenon allowing flexibility in the periodicity of growth and reproduction. In this sense, observations of annual versus biennial reproductive cycles in different regions may be closely linked to the phenomenon of ovary resorption. © 2020, The Author(s).
KW  - data set
KW  - environmental factor
KW  - lobster fishery
KW  - population dynamics
KW  - reproductive cycle
KW  - resorption
KW  - spawning
KW  - sperm
KW  - Atlantic Ocean
KW  - Atlantic Ocean (Northeast)
KW  - Irish Sea
KW  - North Sea
KW  - Nephrops norvegicus
PB  - BioMed Central Ltd
N1  - Cited By :2
N1  - Export Date: 22 August 2022
M3  - Article
DB  - Scopus
C7  - 12
LA  - English
N1  - Correspondence Address: Becker, C.; Queen’s University Marine Laboratory, 12-13 The Strand, United Kingdom; email: carolabecker.germany@gmail.com
UR  - https://www.scopus.com/inward/record.uri?eid=2-s2.0-85094105603&doi=10.1186%2fs10152-020-00543-8&partnerID=40&md5=35fffca11774e4d31bab81f806b700d7
ER  - 

TY  - JOUR
TI  - Mobile robotic platforms for the acoustic tracking of deep-sea demersal fishery resources
T2  - Science Robotics
J2  - Sci. Robotics
VL  - 5
IS  - 48
PY  - 2020
DO  - 10.1126/scirobotics.abc3701
SN  - 24709476 (ISSN) 
AU  - Masmitja, I.
AU  - Navarro, J.
AU  - Gomariz, S.
AU  - Aguzzi, J.
AU  - Kieft, B.
AU  - O'Reilly, T.
AU  - Katija, K.
AU  - Bouvet, P.J.
AU  - Fannjiang, C.
AU  - Vigo, M.
AU  - Puig, P.
AU  - Alcocer, A.
AU  - Vallicrosa, G.
AU  - Palomeras, N.
AU  - Carreras, M.
AU  - del Rio, J.
AU  - Company, J.B.
AD  - SARTI Research Group, Electronics Department, Universitat Politècnica de Catalunya, Barcelona, Spain
AD  - Institut de Ciències del Mar - CSIC, Barcelona, Spain
AD  - Stazione Zoologica Anton Dohrn, Naples, Italy
AD  - Research and Development, Monterey Bay Aquarium Research Institute, Moss Landing, CA, United States
AD  - L@BISEN, ISEN Brest Yncréa Ouest, Brest, France
AD  - Department of Electrical Engineering and Computer Sciences, UC Berkeley, Berkeley, CA, United States
AD  - Department of Mechanical, Electronics and Chemical Engineering, and AI lab, Oslo Metropolitan University, Oslo, Norway
AD  - Computer Vision and Robotics Institute (VICOROB), Universitat de Girona, Girona, Spain
AB  - Knowing the displacement capacity and mobility patterns of industrially exploited (i.e., fished) marine resources is key to establishing effective conservation management strategies in human-impacted marine ecosystems. Acquiring accurate behavioral information of deep-sea fished ecosystems is necessary to establish the sizes of marine protected areas within the framework of large international societal programs (e.g., European Community H2020, as part of the Blue Growth economic strategy). However, such information is currently scarce, and high-frequency and prolonged data collection is rarely available. Here, we report the implementation of autonomous underwater vehicles and remotely operated vehicles as an aid for acoustic long-baseline localization systems for autonomous tracking of Norway lobster (Nephrops norvegicus), one of the key living resources exploited in European waters. In combination with seafloor moored acoustic receivers, we detected and tracked the movements of 33 tagged lobsters at 400-m depth for more than 3 months. We also identified the best procedures to localize both the acoustic receivers and the tagged lobsters, based on algorithms designed for off-the-shelf acoustic tags identification. Autonomous mobile platforms that deliver data on animal behavior beyond traditional fixed platform capabilities represent an advance for prolonged, in situ monitoring of deep-sea benthic animal behavior at meter spatial scales. Copyright © 2020 The Authors, some rights reserved; exclusive licensee American Association for the Advancement of Science. No claim to original U.S. Government Works
KW  - Acoustic receivers
KW  - Acoustic wave transmission
KW  - Agricultural robots
KW  - Autonomous underwater vehicles
KW  - Conservation
KW  - Ecosystems
KW  - Fixed platforms
KW  - Marine biology
KW  - Natural resources
KW  - Remotely operated vehicles
KW  - Robotics
KW  - Shellfish
KW  - Autonomous mobile platforms
KW  - Autonomous tracking
KW  - Conservation management
KW  - Displacement capacity
KW  - In- situ monitoring
KW  - Localization system
KW  - Marine protected area
KW  - Of autonomous underwater vehicles
KW  - Underwater acoustics
KW  - acoustics
KW  - algorithm
KW  - animal
KW  - animal behavior
KW  - comparative study
KW  - computer simulation
KW  - devices
KW  - ecosystem
KW  - environmental protection
KW  - equipment design
KW  - fishery
KW  - Nephropidae
KW  - physiology
KW  - procedures
KW  - remote sensing
KW  - robotics
KW  - sea
KW  - sea food
KW  - Acoustics
KW  - Algorithms
KW  - Animals
KW  - Behavior, Animal
KW  - Computer Simulation
KW  - Conservation of Natural Resources
KW  - Ecosystem
KW  - Equipment Design
KW  - Fisheries
KW  - Nephropidae
KW  - Oceans and Seas
KW  - Remote Sensing Technology
KW  - Robotics
KW  - Seafood
PB  - American Association for the Advancement of Science
N1  - Cited By :12
N1  - Export Date: 22 August 2022
M3  - Article
DB  - Scopus
C7  - abc3701
C2  - 33239320
LA  - English
N1  - Correspondence Address: Masmitja, I.; SARTI Research Group, Spain; email: ivan.masmitja@upc.edu
UR  - https://www.scopus.com/inward/record.uri?eid=2-s2.0-85096816703&doi=10.1126%2fscirobotics.abc3701&partnerID=40&md5=2688e46ad5a236f4dfc5128c07c144e4
ER  - 

TY  - JOUR
TI  - Short-term exposure to hydrogen peroxide induces mortality and alters exploratory behaviour of European lobster (Homarus gammarus)
T2  - Ecotoxicology and Environmental Safety
J2  - Ecotoxicol. Environ. Saf.
VL  - 204
PY  - 2020
DO  - 10.1016/j.ecoenv.2020.111111
SN  - 01476513 (ISSN) 
AU  - Escobar-Lux, R.H.
AU  - Parsons, A.E.
AU  - Samuelsen, O.B.
AU  - Agnalt, A.-L.
AD  - Institute of Marine Research, Austevoll Research Station, Sauganeset 16, Storebø, N-5392, Norway
AD  - Institute of Marine Research, P.O. Box 1870, Nordnes, Bergen, 5817, Norway
AB  - Bath treatment chemotherapeutants, used to control sea lice infestations in the salmonid aquaculture industry, are released directly into the marine environment around fish farms and pose a serious risk to non-target species, particularly crustaceans. Hydrogen peroxide (H2O2) is the most frequently used bath treatment chemotherapeutant on Norwegian fish farms, however, limited information is available on its toxicity to European lobsters (Homarus gammarus), a commercially important species at risk of exposure due to its distribution overlapping with salmon farm locations. The aim of this study was to investigate the lethal effects of H2O2 on pelagic (stage I-IV) larvae/post-larvae and its sub-lethal effects on the benthic stage V H. gammarus. To assess the lethal effects of H2O2, we carried out a series of 1 h toxicity tests and assessed mortality after a 24 h post-exposure period. Exposure to H2O2 was toxic to all pelagic larval stages tested, with estimated median lethal concentrations (LC50) of 177, 404, 665 and 737 mg/L for stage I, II, III and IV, respectively. These concentrations represent approximately 10, 23, 40 and 43%, of the recommended H2O2 concentrations used for delousing salmon on Norwegian fish farms, respectively. To assess the sub-lethal effects of H2O2 on H. gammarus, stage V juveniles were exposed to H2O2 at concentrations of 85, 170 and 510 mg/L for 1 h and shelter-seeking behaviour and mobility endpoints were assessed. Numerous behavioural parameters including distance travelled to shelter, time to locate shelter and the number of shelter inspections, were negatively affected in lobsters exposed to H2O2 when assessed immediately after the exposure period. However, no differences between control and exposed lobsters were detected after a 24 h post-exposure period. Our results demonstrate that short term exposures to H2O2 are lethal to pelagic H. gammarus life stages and can negatively affect the shelter seeking behaviour of benthic life stages, though these behavioural changes may be short-lived. © 2020 The Author(s)
KW  - Aquaculture
KW  - Behaviour
KW  - Crustacean
KW  - Delayed effects
KW  - Sub-lethal
KW  - Toxicity
KW  - hydrogen peroxide
KW  - hydrogen peroxide
KW  - crustacean
KW  - hydrogen peroxide
KW  - mortality
KW  - nontarget organism
KW  - pollution exposure
KW  - toxicity
KW  - animal behavior
KW  - aquaculture
KW  - Article
KW  - behavior change
KW  - benthic fauna
KW  - controlled study
KW  - environmental exposure
KW  - exploratory behavior
KW  - female
KW  - Homarus gammarus
KW  - juvenile animal
KW  - larval stage
KW  - LC50
KW  - lethality
KW  - mortality rate
KW  - nonhuman
KW  - sea pollution
KW  - toxicity testing
KW  - animal
KW  - drug effect
KW  - exploratory behavior
KW  - fishery
KW  - larva
KW  - LD50
KW  - Nephropidae
KW  - Norway
KW  - physiology
KW  - procedures
KW  - salmonine
KW  - Europe
KW  - Crustacea
KW  - Homarus gammarus
KW  - lobster
KW  - Phthiraptera
KW  - Salmonidae
KW  - Animals
KW  - Aquaculture
KW  - Exploratory Behavior
KW  - Fisheries
KW  - Hydrogen Peroxide
KW  - Larva
KW  - Lethal Dose 50
KW  - Nephropidae
KW  - Norway
KW  - Salmon
KW  - Toxicity Tests
PB  - Academic Press
N1  - Cited By :3
N1  - Export Date: 22 August 2022
M3  - Article
DB  - Scopus
C7  - 111111
N1  - CODEN: EESAD
C2  - 32795703
LA  - English
N1  - Correspondence Address: Escobar-Lux, R.H.; Institute of Marine Research, Austevoll Research Station, Sauganeset 16, Norway; email: rosa.escobar@hi.no
UR  - https://www.scopus.com/inward/record.uri?eid=2-s2.0-85089215507&doi=10.1016%2fj.ecoenv.2020.111111&partnerID=40&md5=9e73a40b43fb771f318ac889fc234b95
ER  - 

TY  - CONF
TI  - Automatic Detection of Nephrops norvegicus Burrows in Underwater Images Using Deep Learning
C3  - 2020 Global Conference on Wireless and Optical Technologies, GCWOT 2020
J2  - Glob. Conf. Wirel. Opt. Technol., GCWOT
PY  - 2020
DO  - 10.1109/GCWOT49901.2020.9391590
SN  - 9781665418607 (ISBN)
AU  - Naseer, A.
AU  - Baro, E.N.
AU  - Khan, S.D.
AU  - Gordillo, Y.V.
AD  - Etsi Telecomunicación, Universidad de Málaga, Malaga, Spain
AD  - National University of Technology, Department of Computer Science, Islamabad, Pakistan
AD  - Instituto Español de Oceanografía, Centro Oceanográfico de Cádiz, Cádiz, Spain
AB  - Autonomous Underwater Vehicles and Remotely Operated Vehicles equipped with HD cameras are used by the scientist to capture the underwater footages efficiently and accurately. The abundance of the Norway Lobster Nephrops norvegicus stock in the Gulf of Cadiz is assessed based on the identification and counting of the burrows where they live, using underwater videos. The Instituto Español de Oceanografía (IEO) conducts an annual standard underwater television survey (UWTV) to generate burrow density estimates of Nephrops within a defined area, with a coefficient of variation (CV) or relative standard error of less than 20%. Currently, the identification and counting of the Nephrops burrows are carried out manually by the experts. This is quite hectic and time consuming job. Computer Vision and Deep learning plays a vital role now a days in detection and classification of objects. The proposed system introduces a deep learning based automated way to identify and classify the Nephrops burrows. The proposed work is using current state of the art Faster RCNN models Inception v2 and MobileNet v2 for objects detection and classification. Tensorflow is used to evaluate the Inception and MobileNet performance with different numbers of training images. The average mean precision of Inception is more than 75% as compared to MobileNet which is 64%. The results show the comparison of Inception and MobileNet detections, as well as the calculation of True Positive and False Positive detections along with undetected burrows. © 2020 IEEE.
KW  - Computer Vision
KW  - Faster RCNN
KW  - Nephrops norvegicus
KW  - Nephrops norvegicus stock assessment
KW  - Underwater Videos Classification
KW  - Autonomous underwater vehicles
KW  - Digital television
KW  - Object detection
KW  - Optical instruments
KW  - Remotely operated vehicles
KW  - Automatic Detection
KW  - Density estimates
KW  - False positive detection
KW  - Mean precision
KW  - Nephrops norvegicus
KW  - Objects detection
KW  - Relative standard error
KW  - State of the art
KW  - Deep learning
PB  - Institute of Electrical and Electronics Engineers Inc.
N1  - Cited By :1
N1  - Export Date: 22 August 2022
M3  - Conference Paper
DB  - Scopus
C7  - 9391590
LA  - English
UR  - https://www.scopus.com/inward/record.uri?eid=2-s2.0-85104483603&doi=10.1109%2fGCWOT49901.2020.9391590&partnerID=40&md5=493b2c08787ea4562a1d33229fb8eb9e
ER  - 

TY  - CONF
TI  - 2020 Global Conference on Wireless and Optical Technologies, GCWOT 2020
C3  - 2020 Global Conference on Wireless and Optical Technologies, GCWOT 2020
J2  - Glob. Conf. Wirel. Opt. Technol., GCWOT
PY  - 2020
SN  - 9781665418607 (ISBN)
AB  - The proceedings contain 44 papers. The topics discussed include: IOT based real time health monitoring system; automatic detection of nephrops norvegicus burrows in underwater images using deep learning; timing synchronization framework for wide area measurement system in smart grid computing; mathematical regression model to predict navigation with Indian constellation (NavIC) geo synchronous satellite system; full duplex smart system for deaf & dumb and normal people; inside-out vision for procedure recognition in dental environment; and EMAS: environment monitoring and smart alert system for Internet of Things (IoT).
PB  - Institute of Electrical and Electronics Engineers Inc.
N1  - Export Date: 22 August 2022
M3  - Conference Review
DB  - Scopus
LA  - English
UR  - https://www.scopus.com/inward/record.uri?eid=2-s2.0-85104396748&partnerID=40&md5=e40a83177df718b73463f9a228d89ffb
ER  - 

TY  - JOUR
TI  - Does the efficiency of a counter-herding device depend on seabed contact?
T2  - Fisheries Research
J2  - Fish. Res.
VL  - 230
PY  - 2020
DO  - 10.1016/j.fishres.2020.105686
SN  - 01657836 (ISSN) 
AU  - Melli, V.
AU  - Krag, L.A.
AU  - Herrmann, B.
AU  - Karlsen, J.D.
AU  - Feekings, J.P.
AD  - DTU Aqua, National Institute of Aquatic Resources, North Sea Science Park, Hirtshals, DK-9850, Denmark
AD  - SINTEF Ocean, Willemoesvej 2, Hirtshals, DK-9850, Denmark
AD  - University of Tromsø, Breivika, Tromsø, N-9037, Norway
AB  - To prevent unwanted fish bycatch from entering the trawl, we modified a counter-herding device, FLEXSELECT, developed for a Northeast Atlantic Nephrops (Nephrops norvegicus) trawl fishery. FLEXSELECT, which was designed to direct fish away from the trawl by means of sweeping ropes in the herding area, has been shown to be highly effective on both roundfish and flatfish species. However, by adding sweeping elements we could be increasing the benthic impact of trawling. Therefore, in this study we investigated if the effect of FLEXSELECT can be maintained when raising the ropes off the seabed. A reduction in fish bycatch could still be achieved, but the effect of FLEXSELECTraised with respect to the previous design was significantly different for four of the seven species analysed. While for some species the effect was lower, it substantially increased for cod (Gadus morhua), making it highly relevant for the Nephrops fisheries, as well as for other fisheries in needs of avoiding cod catches. The results offer insights regarding species behavioural responses to FLEXSELECTraised, to be used for future developments of counter-herding devices in commercial fisheries without the addition of seabed impact to the baseline gears. © 2020 Elsevier B.V.
KW  - Anterior gear modification
KW  - Cod reduction
KW  - Counter-herding
KW  - Fish behaviour
KW  - Nephrops fishery
PB  - Elsevier B.V.
N1  - Cited By :3
N1  - Export Date: 22 August 2022
M3  - Article
DB  - Scopus
C7  - 105686
N1  - CODEN: FISRD
LA  - English
N1  - Correspondence Address: Melli, V.; DTU Aqua, North Sea Science Park, Denmark; email: vmel@aqua.dtu.dk
UR  - https://www.scopus.com/inward/record.uri?eid=2-s2.0-85087397009&doi=10.1016%2fj.fishres.2020.105686&partnerID=40&md5=9de5a6e0a60a5534106f803525fb03aa
ER  - 

TY  - JOUR
TI  - Seasonal variation in the survival of discarded Nephrops norvegicus in a NW Mediterranean bottom-trawl fishery
T2  - Fisheries Research
J2  - Fish. Res.
VL  - 230
PY  - 2020
DO  - 10.1016/j.fishres.2020.105671
SN  - 01657836 (ISSN) 
AU  - García-De-Vinuesa, A.
AU  - Breen, M.
AU  - Benoît, H.P.
AU  - Maynou, F.
AU  - Demestre, M.
AD  - Instituto de Ciencias del Mar, Consejo Superior de Investigaciones Científicas (CSIC), Passeig Maritim de la Barceloneta, 37-49, Barcelona, E-08003, Spain
AD  - Institute of Marine Research (IMR), P.O Box 1870 Nordnes, Bergen, NO-5817, Norway
AD  - Fisheries and Oceans Canada, Maurice Lamontagne Institute, Mont Joli, QC  G5H 3Z4, Canada
AB  - The landing obligation in the revised European Union Common Fisheries Policy allows for exemptions to obligatory landing of the entire catch for species for which “high survival” of discards can be demonstrated. Nephrops norvegicus is an important target species in many fisheries across Europe in the Mediterranean Sea, NE Atlantic Ocean and North Sea. Historically, Mediterranean fisheries have had a high discard rate of small-sized Nephrops, and it is suspected that this unwanted component of the catch may have a high survival potential that is comparable to those of other EU fisheries, where survival rates of up to 0.56 have been demonstrated. However, to date, no investigations have confirmed a high discard survival rate for Nephrops in the Mediterranean Sea. Furthermore, the environmental, technical and biological characteristics that could affect Nephrops survival have been shown to be substantially different from those in the survival assessments conducted in the NE Atlantic and the North Sea. To address this knowledge gap, this study was conducted to determine the survival of Nephrops discarded from trawls in the Mediterranean Sea. The survival and vitality status of the discarded Nephrops removed from trawl catches were monitored onboard and for 14 days in the laboratory. The results showed seasonality in survival, with the highest survival rate in winter (0.74; CI: 0.7−0.78), lower survival in spring (0.36; CI: 0.31−0.41) and the lowest survival in summer (0.06; CI: 0.04−0.09). Survival was monitored to the asymptote in all cases, and season and vitality status were shown to have statistically significant relationships with survival. © 2020 Elsevier B.V.
KW  - Discards
KW  - Landing obligation
KW  - Nephrops norvegicus
KW  - Survival
KW  - Vitality assessment
PB  - Elsevier B.V.
N1  - Cited By :3
N1  - Export Date: 22 August 2022
M3  - Article
DB  - Scopus
C7  - 105671
N1  - CODEN: FISRD
LA  - English
N1  - Correspondence Address: García-De-Vinuesa, A.; Instituto de Ciencias del Mar, Passeig Maritim de la Barceloneta, 37-49, Spain; email: agvinuesa@icm.csic.es
UR  - https://www.scopus.com/inward/record.uri?eid=2-s2.0-85086850991&doi=10.1016%2fj.fishres.2020.105671&partnerID=40&md5=6d01d4fc390423e569014df10046e5be
ER  - 

TY  - JOUR
TI  - Marine protected areas rescue a sexually selected trait in European lobster
T2  - Evolutionary Applications
J2  - Evol. Appl.
VL  - 13
IS  - 9
SP  - 2222
EP  - 2233
PY  - 2020
DO  - 10.1111/eva.12992
SN  - 17524563 (ISSN) 
AU  - Sørdalen, T.K.
AU  - Halvorsen, K.T.
AU  - Vøllestad, L.A.
AU  - Moland, E.
AU  - Olsen, E.M.
AD  - Department of Natural Sciences, Centre for Coastal Research, University of Agder, Kristiansand, Norway
AD  - Institute of Marine Research, Flødevigen, Norway
AD  - Department of Biosciences, Centre for Ecological and Evolutionary Synthesis (CEES), University of Oslo, Oslo, Norway
AB  - Marine protected areas (MPAs) are increasingly implemented worldwide to maintain and restore depleted populations. However, despite our knowledge on the myriad of positive responses to protection, there are few empirical studies on the ability to conserve species’ mating patterns and secondary sexual traits. In male European lobsters (Homarus gammarus), the size of claws relative to body size correlates positively with male mating success and is presumably under sexual selection. At the same time, an intensive trap fishery exerts selection against large claws in males. MPAs could therefore be expected to resolve these conflicting selective pressures and preserve males with large claws. We explored this hypothesis by contrasting claw size of males and females in three pairs of MPAs and nearby fished areas in southern Norway. By finding that male lobsters have up to 8% larger claws inside MPAs compared to similarly sized males in fished areas, our study provides evidence that MPAs rescue a secondary sexual trait. Recovery from harvest selection acting on claws is the most likely explanation; however, the higher abundance of lobster inside MPAs does not rule out a plastic response on claw size due to increased competition. Regardless of the underlying cause, our study demonstrates (a) the value of protected areas as a management tool for mitigating fisheries-induced evolution and (b) that MPAs help maintaining the scope for sexual selection in populations with vulnerable life histories and complex mating system. © 2020 The Authors. Evolutionary Applications published by John Wiley & Sons Ltd
KW  - claws
KW  - fisheries-induced evolution
KW  - Homarus gammarus
KW  - marine reserves
KW  - secondary sexual trait
KW  - selective harvesting
KW  - sexual selection
KW  - trap fisheries
PB  - Wiley-Blackwell
N1  - Cited By :6
N1  - Export Date: 22 August 2022
M3  - Article
DB  - Scopus
LA  - English
N1  - Correspondence Address: Sørdalen, T.K.; Department of Natural Sciences, Norway; email: tonjesordalen@gmail.com
N1  - Correspondence Address: Sørdalen, T.K.; Institute of Marine ResearchNorway; email: tonjesordalen@gmail.com
UR  - https://www.scopus.com/inward/record.uri?eid=2-s2.0-85085039640&doi=10.1111%2feva.12992&partnerID=40&md5=6055427f38ff11087a3c58c36a579df8
ER  - 

TY  - JOUR
TI  - Survival rates for Nephrops norvegicus discarded from Northern European trawl fisheries
T2  - ICES Journal of Marine Science
J2  - ICES J. Mar. Sci.
VL  - 77
IS  - 5
SP  - 1698
EP  - 1710
PY  - 2020
DO  - 10.1093/icesjms/fsaa037
SN  - 10543139 (ISSN) 
AU  - Fox, C.J.
AU  - Albalat, A.
AU  - Valentinsson, D.
AU  - Nilsson, H.C.
AU  - Armstrong, F.
AU  - Randall, P.
AU  - Catchpole, T.
AD  - Scottish Association for Marine Science, Dunstaffnage, Oban  PA37 1QA, United Kingdom
AD  - Institute of Aquaculture, University of Stirling, Pathfoot Building, Stirling, FK9 4LA, United Kingdom
AD  - Department of Aquatic Resources, Institute of Marine Research, Swedish University of Agricultural Sciences, Turistgatan 5, Lysekil, SE-453 30, Sweden
AD  - Centre for Fisheries and Aquaculture Science, Pakefield Road, Lowestoft, Suffolk, NR33 OHT, United Kingdom
AB  - When discarded from bottom trawl fisheries, survival of Nephrops norvegicus may be sufficiently high that this species can be exempted from the EU Landing Obligation. In three studies, Nephrops were sampled from trawlers in northern European waters, and the fate of individuals monitored for a minimum of 13 days in onshore tanks. Winter estimates of captive survival (means 6 95% confidence intervals), including immediate mortality during catch sorting, were 62 6 2.8% for the West of Scotland, 57 6 1.8% for the Farne Deeps (North Sea), and 67 6 5.4% for the Skagerrak. The Farne Deeps fishery is not active in summer, but captive survival rates in summer in the other two areas were reduced to 47 6 3.4% for West of Scotland and 40 6 4.8% for the Skagerrak. Linear modelling of the West of Scotland and Skagerrak data suggested that higher survivals in winter were related to colder water or air temperatures, although temperatures during captive observation may also have had an impact. Net modifications in the Skagerrak study had an effect on survival, which was higher for Nephrops sampled from nets equipped with the more selective Swedish sorting grid compared to Seltra trawls. VC International Council for the Exploration of the Sea 2020. All rights reserved.
KW  - Discards survival
KW  - Landing obligation
KW  - Nephrops norvegicus
KW  - Trawl fisheries
KW  - air temperature
KW  - bottom trawling
KW  - catch statistics
KW  - fishing mortality
KW  - sampling
KW  - survival
KW  - temperature effect
KW  - Atlantic Ocean
KW  - North Sea
KW  - Scotland
KW  - Skagerrak
KW  - United Kingdom
KW  - Nephrops
KW  - Nephrops norvegicus
PB  - Oxford University Press
N1  - Cited By :3
N1  - Export Date: 22 August 2022
M3  - Article
DB  - Scopus
N1  - CODEN: ICESE
LA  - English
N1  - Correspondence Address: Fox, C.J.; Scottish Association for Marine ScienceUnited Kingdom; email: clive.fox@sams.ac.uk
UR  - https://www.scopus.com/inward/record.uri?eid=2-s2.0-85094915239&doi=10.1093%2ficesjms%2ffsaa037&partnerID=40&md5=bd570c855e6e4ec156ed22a28386010b
ER  - 

TY  - JOUR
TI  - The impact of anti-sea lice pesticides, azamethiphos and deltamethrin, on European lobster (Homarus gammarus) larvae in the Norwegian marine environment
T2  - Environmental pollution (Barking, Essex : 1987)
J2  - Environ. Pollut.
VL  - 264
SP  - 114725
PY  - 2020
DO  - 10.1016/j.envpol.2020.114725
SN  - 18736424 (ISSN) 
AU  - Parsons, A.E.
AU  - Escobar-Lux, R.H.
AU  - Sævik, P.N.
AU  - Samuelsen, O.B.
AU  - Agnalt, A.-L.
AD  - Institute of Marine Research/ Havforskningsinstituttet, PO Box 1870 Nordnes, Bergen, 5817, Norway
AD  - Institute of Marine Research/ Havforskningsinstituttet, PO Box 1870 Nordnes, 5817, Bergen, Norway; Department of Biology, University of Bergen, Bergen High-Technology Centre, PO Box 7803, NO-5020, Bergen, Norway
AD  - Institute of Marine Research/ Havforskningsinstituttet, PO Box 1870 Nordnes, Bergen, 5817, Norway
AB  - Anti-sea lice pesticides, used in the salmonid aquaculture industry, are a growing environmental concern due to their potential to adversely affect non-target crustaceans. Azamethiphos and deltamethrin are two bath treatment pesticides used on salmon farms in Norway, however, limited information is available on their impact on European lobster (Homarus gammarus) larvae in the Norwegian marine environment. Here, we firstly report the lethal (LC50) and effective (EC50) concentrations of azamethiphos and deltamethrin for stage I and stage II larvae, following 1-h exposures. Using a hydrodynamic model, we also modelled the dispersal of both compounds into the marine environment around selected Norwegian farms and mapped the potential impact zones (areas that experience LC50 and EC50 concentrations) around each farm. Our data shows that azamethiphos and deltamethrin are acutely toxic to both larval stages, with LC50 and EC50 values below the recommended treatment concentrations. We also show that the azamethiphos impact zones around farms were relatively small (mean area of 0.04-0.2 km2), however deltamethrin impact zones covered much larger areas (mean area of 21.1-39.0 km2). These findings suggest that deltamethrin poses a significant risk to European lobster in the Norwegian marine environment while the impact of azamethiphos may be less severe. Copyright © 2020 The Authors. Published by Elsevier Ltd.. All rights reserved.
KW  - Aquaculture
KW  - Azamethiphos
KW  - Deltamethrin
KW  - Lobster
KW  - Pesticides
KW  - Sea-lice
KW  - azamethiphos
KW  - deltamethrin
KW  - nitrile
KW  - pesticide
KW  - phosphorothioic acid derivative
KW  - pyrethroid
KW  - animal
KW  - aquaculture
KW  - copepod
KW  - fish disease
KW  - larva
KW  - louse
KW  - Nephropidae
KW  - Norway
KW  - Animals
KW  - Aquaculture
KW  - Copepoda
KW  - Fish Diseases
KW  - Larva
KW  - Nephropidae
KW  - Nitriles
KW  - Norway
KW  - Organothiophosphates
KW  - Pesticides
KW  - Phthiraptera
KW  - Pyrethrins
PB  - NLM (Medline)
N1  - Cited By :11
N1  - Export Date: 22 August 2022
M3  - Article
DB  - Scopus
C2  - 32388310
LA  - English
UR  - https://www.scopus.com/inward/record.uri?eid=2-s2.0-85086682485&doi=10.1016%2fj.envpol.2020.114725&partnerID=40&md5=8073c44164cae43df25ab49eeae6efb0
ER  - 

TY  - JOUR
TI  - Bioactive fatty acids in seafood from Ionian Sea and relation to dietary recommendations
T2  - International Journal of Food Sciences and Nutrition
J2  - Int. J. Food Sci. Nutr.
VL  - 71
IS  - 6
SP  - 693
EP  - 705
PY  - 2020
DO  - 10.1080/09637486.2020.1719388
SN  - 09637486 (ISSN) 
AU  - Prato, E.
AU  - Fanelli, G.
AU  - Parlapiano, I.
AU  - Biandolino, F.
AD  - CNR-IRSA, Water Research Institute, Taranto, Italy
AB  - The objective of the present study was to determine lipid content, fatty acid composition and the recommended daily portion of 13 fish species, nine bivalves, six crustacean, three echinoderm and three cephalopod species, from the Mediterranean Sea (Southern Italy). Fatty acids profile varied significantly among species (p <.05); polyunsaturated fatty acids represented an important proportion, with docosahexaenoic and eicosapentaenoic acids in the highest amount. A high n3/n6 ratio was found in all species (from 1.0 in body wall of Holothuria polii and H. tubulosa to 10.9 in Mytilus galloprovincialis). The lipid nutritional quality indices (atherogenic index, thrombogenicity index and hypocholesterolaemic/hypercholesterolaemic fatty acid ratio) showed crustaceans Parapaeneus longirostris, Plesionika martia, Melicertus kerathurus, Nephrops norvegicus, as likely to be more beneficial for the consumer health. This paper will be of practical value from a health perspective for populations who consume seafood and a powerful marketing tool for farmers. © 2020 Taylor & Francis Group, LLC.
KW  - fatty acids
KW  - lipid
KW  - lipid nutritional quality indexes
KW  - Mediterranean Sea
KW  - Seafood
KW  - docosahexaenoic acid
KW  - fatty acid
KW  - icosapentaenoic acid
KW  - animal
KW  - bivalve
KW  - cephalopod
KW  - chemistry
KW  - classification
KW  - Crustacea
KW  - dietary reference intake
KW  - echinoderm
KW  - human
KW  - Italy
KW  - Mediterranean Sea
KW  - nutritional value
KW  - sea food
KW  - shellfish
KW  - Animals
KW  - Bivalvia
KW  - Cephalopoda
KW  - Crustacea
KW  - Docosahexaenoic Acids
KW  - Echinodermata
KW  - Eicosapentaenoic Acid
KW  - Fatty Acids
KW  - Humans
KW  - Italy
KW  - Mediterranean Sea
KW  - Nutritive Value
KW  - Recommended Dietary Allowances
KW  - Seafood
KW  - Shellfish
PB  - Taylor and Francis Ltd
N1  - Cited By :9
N1  - Export Date: 22 August 2022
M3  - Article
DB  - Scopus
N1  - CODEN: IJFNE
C2  - 31986928
LA  - English
N1  - Correspondence Address: Prato, E.; CNR-IRSA, Via Roma, 3, Italy; email: linda.prato@irsa.cnr.it
UR  - https://www.scopus.com/inward/record.uri?eid=2-s2.0-85079181227&doi=10.1080%2f09637486.2020.1719388&partnerID=40&md5=9e160fe913d1e8778554940b694a47e4
ER  - 

TY  - JOUR
TI  - Protected areas buffer against harvest selection and rebuild phenotypic complexity
T2  - Ecological Applications
J2  - Ecol. Appl.
VL  - 30
IS  - 5
PY  - 2020
DO  - 10.1002/eap.2108
SN  - 10510761 (ISSN) 
AU  - Fernández-Chacón, A.
AU  - Villegas-Ríos, D.
AU  - Moland, E.
AU  - Baskett, M.L.
AU  - Olsen, E.M.
AU  - Carlson, S.M.
AD  - Joint Research Unit for Biodiversity (UO, CSIC, PA), University of Oviedo, Mieres, 33600, Spain
AD  - Department of Natural Sciences, Centre for Coastal Research, University of Agder, P.O. Box 422, Kristiansand, 4604, Norway
AD  - Department of Ecology and Marine Resources, Ichthyology Group, IMEDEA, Instituto Mediterráneo de Estudios Avanzados (CSIC-UIB), C/Miquel Marquès 21, Esporles, Balearic Islands  07190, Spain
AD  - Department of Ecology and Marine Resources, Fisheries Ecology Group, Instituto de Investigaciones Marinas (IIM-CSIC), Eduardo Cabello 6, Vigo, Pontevedra  36208, Spain
AD  - Institute of Marine Research, Nye Flødevigveien 20, His, 4817, Norway
AD  - Department of Environmental Science and Policy, University of California, Davis, One Shields Avenue, Davis, CA  95616, United States
AD  - Department of Environmental Science, Policy, and Management, University of California, Berkeley, CA  94720, United States
AB  - Harvest mortality typically truncates the harvested species' size structure, thereby reducing phenotypic complexity, which can lead to reduced population productivity, increased population variability, and selection on an array of life history traits that can further alter these demographic processes. Marine protected areas (MPAs) are a potential tool to protect older, larger individuals and therefore mitigate such ecological and evolutionary effects of harvest, depending on the degree of connectivity among areas. Such MPA protection relies on a shift in size-dependent mortality, the measurement of which can therefore serve as an early indicator of whether MPAs might achieve the desired longer-term ecological and evolutionary responses. We directly measured MPA effects on size-selective mortality and associated size structure using mark–recapture data on European lobster (Homarus gammarus) collected at three MPA–control area pairs in southern Norway during one decade (n = 5,943). Mark–recapture modeling, accounting for variation in recapture probabilities, revealed (1) that annual mean survival was higher inside MPAs (0.592) vs. control areas (0.298) and (2) that significant negative relationships between survival and body size occurred at the control areas but not in the MPAs, where the effect of body size was predominantly positive. Additionally, we found (3) that mean and maximum body size increased over time inside MPAs but not in control areas. Overall, our results suggest that MPAs can rebuild phenotypic complexity (i.e., size structure) and provide protection from harvest selection. © 2020 The Authors. Ecological Applications published by Wiley Periodicals, Inc. on behalf of Ecological Society of America
KW  - capture–recapture
KW  - fisheries-induced selection
KW  - lobster
KW  - marine protected areas
KW  - size structure
KW  - Skagerrak
KW  - survival
KW  - vital rates
KW  - body size
KW  - buffer zone
KW  - life history trait
KW  - lobster culture
KW  - marine park
KW  - mark-recapture method
KW  - phenotype
KW  - protected area
KW  - survival
KW  - Norway
KW  - Homarus gammarus
KW  - animal
KW  - body size
KW  - environmental protection
KW  - fish
KW  - fishery
KW  - human
KW  - Nephropidae
KW  - Norway
KW  - Animals
KW  - Body Size
KW  - Conservation of Natural Resources
KW  - Fisheries
KW  - Fishes
KW  - Humans
KW  - Nephropidae
KW  - Norway
PB  - Ecological Society of America
N1  - Cited By :4
N1  - Export Date: 22 August 2022
M3  - Article
DB  - Scopus
C7  - e02108
N1  - CODEN: ECAPE
C2  - 32096584
LA  - English
N1  - Correspondence Address: Fernández-Chacón, A.; Joint Research Unit for Biodiversity (UO, Spain; email: alfecha@gmail.com
N1  - Correspondence Address: Fernández-Chacón, A.; Department of Natural Sciences, P.O. Box 422, Norway; email: alfecha@gmail.com
UR  - https://www.scopus.com/inward/record.uri?eid=2-s2.0-85082140604&doi=10.1002%2feap.2108&partnerID=40&md5=46d25f6efa62128d725b2ce1b32565a3
ER  - 

TY  - JOUR
TI  - Physiological recovery after bottom trawling as a method to manage discards: The case study of Nephrops norvegicus and Squilla mantis
T2  - Marine Policy
J2  - Mar. Policy
VL  - 116
PY  - 2020
DO  - 10.1016/j.marpol.2020.103895
SN  - 0308597X (ISSN) 
AU  - Barragán-Méndez, C.
AU  - González-Duarte, M.M.
AU  - Sobrino, I.
AU  - Vila, Y.
AU  - Mancera, J.M.
AU  - Ruiz-Jarabo, I.
AD  - Department of Biology, Faculty of Marine and Environmental Sciences, Universidad de Cádiz, Campus de Excelencia Internacional del Mar (CEI-MAR), Av. República Saharaui s/n, Puerto Real, Cádiz  E-11510, Spain
AD  - Instituto Universitario de Investigación Marina (INMAR), Spain
AD  - Instituto Español de Oceanografía (IEO), Centro Oceanográfico de Cádiz, Puerto Pesquero, Muelle de Levante, s/n, PO Box 2609Cádiz  E-11006, Spain
AB  - The European Fisheries Policy aims at a progressive elimination of discards. An exception from this regulation includes the release of species with high survival rates after capture. In south-western Atlantic waters of Europe, Norway lobster (Nephrops norvegicus) and spottail mantis shrimp (Squilla mantis) are amongst the most important crustacean species captured by bottom trawling. We evaluated their short-term survival probability, survival rates and recovery capacities after being trawled by an oceanographic vessel. Seasonal differences were considered by sampling in spring and autumn. In order to characterise the full recovery after capture, physiological responses were also analysed along a time-course of 24 h. Our results confirm that bottom trawling is a stressful process to these crustacean species, as seen by changes in plasma and muscle metabolites, hemocyanin and immune system parameters. However, maintaining captured animals in onboard water tanks evidenced the full physiological recovery of survivors after 6 h and before 24 h. Survival in Norway lobster and spottail mantis shrimp varied according to the season, being higher in spring (68.4 ± 7.1% and 87.0 ± 4.7%, respectively) than in autumn (33.8 ± 7.8% and 63.8 ± 9.3%, respectively), probably due to the higher temperatures registered after summer months. The employment of the presented techniques for the evaluation of other crustaceans, fishing gears and geographical areas can be contemplated. Fisheries stakeholders might use this approach to better manage discards in Europe. © 2020
KW  - bottom trawling
KW  - fishery discard
KW  - fishery policy
KW  - lobster fishery
KW  - physiological response
KW  - regulatory framework
KW  - shrimp fishery
KW  - survival
KW  - Atlantic Ocean
KW  - Animalia
KW  - Crustacea
KW  - Hoplocarida
KW  - Nephrops norvegicus
KW  - Squilla mantis
PB  - Elsevier Ltd
N1  - Cited By :1
N1  - Export Date: 22 August 2022
M3  - Article
DB  - Scopus
C7  - 103895
LA  - English
N1  - Correspondence Address: Barragán-Méndez, C.; Department of Biology, Av. República Saharaui s/n, Spain; email: cristina.barragan@uca.es
UR  - https://www.scopus.com/inward/record.uri?eid=2-s2.0-85080090414&doi=10.1016%2fj.marpol.2020.103895&partnerID=40&md5=88e126dbcd762dcd48a990eab2ce999e
ER  - 

TY  - JOUR
TI  - Providing Integrated Total Catch Advice for the Management of Mixed Fisheries with an Eco-viability Approach
T2  - Environmental Modeling and Assessment
J2  - Environ. Model. Assess.
VL  - 25
IS  - 3
SP  - 307
EP  - 325
PY  - 2020
DO  - 10.1007/s10666-019-09685-7
SN  - 14202026 (ISSN) 
AU  - Briton, F.
AU  - Macher, C.
AU  - Merzeréaud, M.
AU  - Le Grand, C.
AU  - Fifas, S.
AU  - Thébaud, O.
AD  - Ifremer, Univ Brest, CNRS, UMR 6308, AMURE, Unité d’Economie Maritime, IUEM, Plouzané, 29280, France
AD  - Ifremer, Unité Sciences et Technologies Halieutiques, Brest, France
AB  - Well-established single-species approaches are not adapted to the management of mixed fisheries where multiple species are simultaneously caught in unselective fishing operations. In particular, ignoring joint production when setting total allowable catches (TACs) for individual species is likely to lead to over-quota discards or, when discards are not allowed, to lost fishing opportunities. Furthermore, economic and social objectives have been poorly addressed in the design of fisheries harvest strategies, despite being an explicit objective of ecosystem-based fisheries management in many jurisdictions worldwide. We introduce the notion of operating space as the ensemble of reachable, single-species fishing mortality targets, given joint production in a mixed fishery. We then use the concept of eco-viability to identify TAC combinations which simultaneously account for multiple objectives. The approach is applied to the joint management of hake and sole fishing in the Bay of Biscay, also accounting for catches of Norway lobster, European seabass and anglerfish. Results show that fishing at the upper end of the MSY range for sole and slightly above Fmsy for hake can generate gains in terms of long-term economic viability of the fleets without impeding the biological viability of the stocks, nor the incentives for crews to remain in the fishery. We also identify reachable fishing mortality targets in the MSY ranges for these two species, given existing technical interactions. © 2019, The Author(s).
KW  - Bio-economic modelling
KW  - Eco-viability
KW  - Integrated TAC advice
KW  - Mixed fisheries management
KW  - Economic viability
KW  - Ecosystem based fisheries managements
KW  - Joint production
KW  - Multiple species
KW  - Multiple-objectives
KW  - Single species
KW  - Social objectives
KW  - Total allowable catches
KW  - Fisheries
KW  - catchability
KW  - fishery economics
KW  - fishery management
KW  - modeling
KW  - polyculture
KW  - Atlantic Ocean
KW  - Bay of Biscay
PB  - Springer Science and Business Media Deutschland GmbH
N1  - Cited By :4
N1  - Export Date: 22 August 2022
M3  - Article
DB  - Scopus
LA  - English
N1  - Correspondence Address: Briton, F.; Ifremer, France; email: florence.briton@ifremer.fr
UR  - https://www.scopus.com/inward/record.uri?eid=2-s2.0-85076215622&doi=10.1007%2fs10666-019-09685-7&partnerID=40&md5=c66e1cb8eb43f2247957b8786e7df65a
ER  - 

TY  - JOUR
TI  - Quantification of microplastic ingestion by the decapod crustacean Nephrops norvegicus from Irish waters
T2  - Marine Pollution Bulletin
J2  - Mar. Pollut. Bull.
VL  - 152
PY  - 2020
DO  - 10.1016/j.marpolbul.2020.110905
SN  - 0025326X (ISSN) 
AU  - Hara, J.
AU  - Frias, J.
AU  - Nash, R.
AD  - Marine and Freshwater Research Centre, Galway-Mayo Institute of Technology, Dublin Road, Galway, H91 T8NW, Ireland
AB  - Microplastics are widespread pollutants in the marine environment, yet few studies have assessed the abundance and characteristics of microplastics in commercial species. This study evaluates the presence of ingested microplastics in the gastrointestinal tract of Nephrops norvegicus (n = 150), collected from five Irish prawn grounds. The efficiency of three digesting solutions was assessed. The most efficient digestion was the KOH (10%) solution incubated at 40 °C for a 48 h period. An average of 1.75 ± 2.01 items per individual was ingested by c. 69% of N. norvegicus examined. A total of 262 microplastic, predominantly fibres (98%), between 1 and 2 mm were recorded. Although, no spatial pattern was identified, samples from the North Irish Sea recorded highest occurrence of microplastics (~83%). A positive correlation was found between microplastic abundance and prawn carapace condition. Results indicate microplastic exposure in seafood for human consumption, in Ireland, is estimated to range from 15 to 4471 particles per year. © 2020 Elsevier Ltd
KW  - Biomonitoring
KW  - Contamination
KW  - Food safety
KW  - FTIR
KW  - Seafood
KW  - Contamination
KW  - Food safety
KW  - Marine pollution
KW  - Potassium hydroxide
KW  - Shellfish
KW  - Biomonitoring
KW  - Decapod crustaceans
KW  - FTIR
KW  - Gastrointestinal tract
KW  - Marine environment
KW  - Nephrops norvegicus
KW  - Positive correlations
KW  - Seafood
KW  - Microplastic
KW  - abundance
KW  - biomonitoring
KW  - crustacean
KW  - food safety
KW  - FTIR spectroscopy
KW  - ingestion rate
KW  - marine pollution
KW  - plastic waste
KW  - seafood
KW  - zooplankton
KW  - article
KW  - biological monitoring
KW  - contamination
KW  - Decapoda (Crustacea)
KW  - food safety
KW  - gastrointestinal tract
KW  - human
KW  - ingestion
KW  - Ireland
KW  - Irish Sea
KW  - major clinical study
KW  - nonhuman
KW  - sea food
KW  - animal
KW  - environmental monitoring
KW  - water pollutant
KW  - Atlantic Ocean
KW  - Irish Sea
KW  - Crustacea
KW  - Nephrops norvegicus
KW  - plastic
KW  - Animals
KW  - Decapoda
KW  - Environmental Monitoring
KW  - Ireland
KW  - Microplastics
KW  - Plastics
KW  - Water Pollutants, Chemical
PB  - Elsevier Ltd
N1  - Cited By :45
N1  - Export Date: 22 August 2022
M3  - Article
DB  - Scopus
C7  - 110905
N1  - CODEN: MPNBA
C2  - 31957681
LA  - English
N1  - Correspondence Address: Hara, J.; Marine and Freshwater Research Centre, Dublin Road, Ireland; email: jenevieve.hara@imbrsea.eu
UR  - https://www.scopus.com/inward/record.uri?eid=2-s2.0-85077737296&doi=10.1016%2fj.marpolbul.2020.110905&partnerID=40&md5=b9fdc3975758336c0dc405653b864223
ER  - 

TY  - JOUR
TI  - Using large benthic macrofauna to refine and improve ecological indicators of bottom trawling disturbance
T2  - Ecological Indicators
J2  - Ecol. Indic.
VL  - 110
PY  - 2020
DO  - 10.1016/j.ecolind.2019.105811
SN  - 1470160X (ISSN) 
AU  - McLaverty, C.
AU  - Eigaard, O.R.
AU  - Gislason, H.
AU  - Bastardie, F.
AU  - Brooks, M.E.
AU  - Jonsson, P.
AU  - Lehmann, A.
AU  - Dinesen, G.E.
AD  - DTU Aqua, National Institute of Aquatic Resources, Denmark
AD  - Department of Aquatic Resources, Institute of Marine Research, Swedish University of Agricultural Sciences, Lysekil, 453 30, Sweden
AD  - GEOMAR Helmholtz Centre for Ocean Research, Düsternbrooker Weg 20, Kiel, 24105, Germany
AB  - Bottom trawling alters the abundance, diversity, size-composition, and function of benthic communities. However, the ability to detect these impacts over large spatial scales can be obscured by various complicating factors, such as community adaptation to disturbance and co-varying environmental conditions. An ecosystem-based approach to fisheries management therefore requires ecological indicators which can ‘disentangle’ trawling effects from other natural and human drivers, and respond effectively to shifts in ecological quality. We collected benthic macrofaunal samples at 21 sites across a Norway lobster Nephrops norvegicus fishing ground in the Kattegat, and separated the benthic community into small (1–4 mm) and large (>4 mm) size fractions. Four taxonomic indicators (total density, species density, Shannon diversity, and biomass) and four functional indicators (functional diversity, functional richness, functional evenness, and functional dispersion) were calculated based on each size fraction, and the two fractions combined (pooled community). Here, we compare the ability of these indicators to detect trawling impacts across size categories. We show that indicators derived from large macrofauna were highly effective in this regard, and were less influenced by other environmental drivers, such as depth, sediment grain size, bottom current velocity, salinity, and temperature. This suggests that the taxonomic and functional characteristics of benthic communities display a size-dependent sensitivity to trawling disturbance, and therefore community metrics based on large benthic macrofauna may provide useful indicators. By contrast, indicators derived from the small fraction performed poorly, and those based on the pooled community demonstrated a varied ability to detect trawling. Small macrofauna are typically characterised by high density, diversity, and population growth rates, and their relative resilience to trawling may mask the response of the more sensitive macrofauna. This highlights an underlying issue with calculating indicators based on the whole benthic community. The approach outline here is easily applied, improves indicator performance, and has the potential to reduce laboratory workloads due to the fewer taxa and individuals required for analyses. © 2019 Elsevier Ltd
KW  - Benthic community
KW  - Benthic indicators
KW  - Ecosystem-based approach
KW  - Fisheries management
KW  - Functional traits
KW  - Seafloor disturbance
KW  - Trawling impacts
KW  - Ecosystems
KW  - Population statistics
KW  - Benthic communities
KW  - Benthic indicators
KW  - Fisheries management
KW  - Functional traits
KW  - Sea floor
KW  - Trawling impacts
KW  - Fisheries
KW  - adaptation
KW  - benthos
KW  - bottom trawling
KW  - disturbance
KW  - ecological approach
KW  - environmental indicator
KW  - fishery management
KW  - fishing
KW  - lobster
KW  - population growth
KW  - species diversity
KW  - species richness
KW  - taxonomy
KW  - Kattegat
KW  - Nephrops norvegicus
PB  - Elsevier B.V.
N1  - Cited By :13
N1  - Export Date: 22 August 2022
M3  - Article
DB  - Scopus
C7  - 105811
LA  - English
N1  - Correspondence Address: McLaverty, C.; Technical University of Denmark, Kemitorvet, Building 201, Room 049, 2800 Kgs. Lyngby, Denmark; email: cimc@aqua.dtu.dk
UR  - https://www.scopus.com/inward/record.uri?eid=2-s2.0-85076301092&doi=10.1016%2fj.ecolind.2019.105811&partnerID=40&md5=405a159c49052cc242b91053c780b240
ER  - 

TY  - JOUR
TI  - Predicting optimal combinations of by-catch reduction devices in trawl gears: A meta-analytical approach
T2  - Fish and Fisheries
J2  - Fish Fish.
VL  - 21
IS  - 2
SP  - 252
EP  - 268
PY  - 2020
DO  - 10.1111/faf.12428
SN  - 14672960 (ISSN) 
AU  - Melli, V.
AU  - Herrmann, B.
AU  - Karlsen, J.D.
AU  - Feekings, J.P.
AU  - Krag, L.A.
AD  - DTU Aqua, National Institute of Aquatic Resources, Hirtshals, Denmark
AD  - SINTEF Ocean, Hirtshals, Denmark
AD  - University of Tromsø, Tromsø, Norway
AB  - Global efforts to reduce unwanted catches have led to the development of a vast array of by-catch reduction devices (BRDs), in particular for mixed trawl fisheries. Some of these BRDs could likely benefit from being combined. However, the number of possible combinations would be prohibitive to be tested experimentally. Therefore, in this study we propose a meta-analytical approach that combines the data available on BRDs tested independently in a fishery and predict the theoretical selectivity of all possible combinations of those devices. This allows to identify promising BRD combinations, worth experimental investigation and flexible trawl configurations, where the selectivity can be substantially modified by adding or removing one BRD, thus aiding fishermen in adapting to high variability in catch composition and quota availability. To illustrate the approach, we used BRDs developed for the well-studied Nephrops (Nephrops norvegicus, Nephropidae) directed mixed trawl fishery in the Skagerrak and Kattegat seas. We predicted the selectivity of 100 BRD combinations for Nephrops, cod (Gadus morhua, Gadidae) and haddock (Melanogrammus aeglefinus, Gadidae), compared them in terms of absolute selectivity and performance under realistic catch scenarios, from both single- and multispecies perspectives, and identified 15 BRD combinations that could be worth future experimental investigation. The meta-analytical approach makes best use of existing knowledge and leads to new insights about the potential for improvement and flexibility in trawl selectivity. This could benefit a variety of mixed trawl fisheries and help developing a new generation of more flexible gears, with multiple BRDs integrated in their structure. © 2019 John Wiley & Sons Ltd
KW  - combined selectivity
KW  - flexible trawl design
KW  - gear modifications
KW  - mixed trawl fisheries
KW  - optimal gear design
KW  - trawl selectivity
KW  - analytical method
KW  - catch composition
KW  - equipment
KW  - fish
KW  - fishery management
KW  - fishing gear
KW  - prediction
KW  - trawling
KW  - Atlantic Ocean
KW  - Kattegat
KW  - North Sea
KW  - Skagerrak
KW  - Gadidae
KW  - Gadus morhua
KW  - Melanogrammus
KW  - Melanogrammus aeglefinus
KW  - Nephropidae
KW  - Nephrops
KW  - Nephrops norvegicus
PB  - Blackwell Publishing Ltd
N1  - Cited By :19
N1  - Export Date: 22 August 2022
M3  - Article
DB  - Scopus
N1  - CODEN: FFIIA
LA  - English
N1  - Correspondence Address: Melli, V.; DTU Aqua, Denmark; email: vmel@aqua.dtu.dk
UR  - https://www.scopus.com/inward/record.uri?eid=2-s2.0-85076090137&doi=10.1111%2ffaf.12428&partnerID=40&md5=0e3cef4222c3cd7bc30afd4640055481
ER  - 

TY  - JOUR
TI  - Importance of suspended particulate organic matter in the diet of Nephrops norvegicus (Linnaeus, 1758)
T2  - Scientific reports
J2  - Sci Rep
VL  - 10
IS  - 1
SP  - 3387
PY  - 2020
DO  - 10.1038/s41598-020-60367-x
SN  - 20452322 (ISSN) 
AU  - Santana, C.A.D.S.
AU  - Wieczorek, A.M.
AU  - Browne, P.
AU  - Graham, C.T.
AU  - Power, A.M.
AD  - Ryan Institute, School of Natural Sciences, National University of Ireland Galway, University Road, Galway, Ireland
AD  - Marine and Freshwater Research Centre, Galway-Mayo Institute of Technology, Dublin Road, Galway, Ireland
AB  - The extent to which commercially important Nephrops norvegicus lobsters feed on particulates in the wild is unknown, even though this could be an important way for burrow-dwelling females to avoid starvation during the long breeding season. This was investigated using δ13C and δ15N isotopic signatures in tissues with long and short turnover rates to provide diet discrimination and compare this between males and females. Secondary objectives examined size-related differences and calculated the trophic position based on the new results. Almost half the diet (47%) was made up of suspended particulate organic matter (POMsusp) alone. Fish was another important item in the diet, with plankton and invertebrate sources coming much lower down in dietary importance. Significantly more suspension feeding was observed in small or medium sized individuals than large ones in both sexes. However, there were no sex-related patterns, despite females being restricted to burrows for part of the analysis period. Female diet was almost identical to males and POMsusp comprised a large component of the diet in both sexes. The trophic position was estimated at 2.94 ± 0.16 (mean ± SD), which was at the lower end of the range reported in previous studies (2.60 to 4.32).
KW  - carbon
KW  - Carbon-13
KW  - nitrogen
KW  - Nitrogen-15
KW  - animal
KW  - Bayes theorem
KW  - chemistry
KW  - diet
KW  - female
KW  - male
KW  - metabolism
KW  - Nephropidae
KW  - particulate matter
KW  - season
KW  - veterinary medicine
KW  - Animals
KW  - Bayes Theorem
KW  - Carbon Isotopes
KW  - Diet
KW  - Female
KW  - Male
KW  - Nephropidae
KW  - Nitrogen Isotopes
KW  - Particulate Matter
KW  - Seasons
PB  - NLM (Medline)
N1  - Cited By :7
N1  - Export Date: 22 August 2022
M3  - Article
DB  - Scopus
C2  - 32099047
LA  - English
UR  - https://www.scopus.com/inward/record.uri?eid=2-s2.0-85094104335&doi=10.1038%2fs41598-020-60367-x&partnerID=40&md5=674e09105337a2772e777521a1c4e8d8
ER  - 

TY  - JOUR
TI  - Ragworms and other marine food items in the diet of Herring Gulls Larus argentatus breeding on Lady Isle, Firth of Clyde, Scotland
T2  - Bird Study
J2  - Bird Study
VL  - 67
IS  - 3
SP  - 402
EP  - 408
PY  - 2020
DO  - 10.1080/00063657.2020.1869697
SN  - 00063657 (ISSN) 
AU  - Pennycott, T.W.
AU  - Grant, D.
AU  - Leopold, M.F.
AU  - Nager, R.G.
AD  - Browncarrick Drive, Ayr, United Kingdom
AD  - University of the West of Scotland, Ayr Campus, Ayr, United Kingdom
AD  - Wageningen Marine Research, Den Helder, Netherlands
AD  - Graham Kerr Building, IBAHCM, University of Glasgow, Glasgow, United Kingdom
AB  - The diet of Herring Gulls Larus argentatus breeding in southwest Scotland in 2018 and 2019 was investigated by analysis of regurgitated pellets. Marine food items were found in 24.2% of 314 pellets, with the major items being Norway Lobster Nephrops norvegicus (9.6% of pellets), fish (8.9%), ragworms Eunereis longissima (8.0%) and crabs (3.5%). This is the first report of the detection of the ragworm Eunereis longissima in pellets produced by gulls in the British Isles but their availability to gulls is likely to be seasonal, and their contribution to the diet is unlikely to be high unless consumed in large numbers. Although fish significantly contributed to the energy needs of the gulls, Norway Lobsters did not. A change in commercial fishing from targeting demersal fish to Norway Lobsters could, therefore, reduce the nutritional quality of food available to Herring Gulls. © 2021 British Trust for Ornithology.
KW  - crab
KW  - demersal fish
KW  - dietary intake
KW  - food availability
KW  - lobster
KW  - nutritional status
KW  - prey preference
KW  - seabird
KW  - Firth of Clyde
KW  - Norway
KW  - Scotland
KW  - United Kingdom
KW  - United Kingdom
KW  - Clupeidae
KW  - Eunereis longissima
KW  - Larus argentatus
KW  - lobster
KW  - Nephrops norvegicus
PB  - Taylor and Francis Ltd.
N1  - Export Date: 22 August 2022
M3  - Article
DB  - Scopus
N1  - CODEN: BISTA
LA  - English
N1  - Correspondence Address: Pennycott, T.W.Browncarrick Drive, United Kingdom; email: pennycott740@btinternet.com
UR  - https://www.scopus.com/inward/record.uri?eid=2-s2.0-85100858449&doi=10.1080%2f00063657.2020.1869697&partnerID=40&md5=90438e4a8dba24e6c219ee4d7e88f07d
ER  - 

TY  - JOUR
TI  - Diversity and flexibility of the bacterial communities on Cancer pagurus at different temperatures
T2  - Journal of Sea Research
J2  - J. Sea Res.
VL  - 156
PY  - 2020
DO  - 10.1016/j.seares.2019.101827
SN  - 13851101 (ISSN) 
AU  - Kraemer, P.
AU  - Gerlach, G.
AU  - Brinkhoff, T.
AD  - Institute of Biology and Environmental Sciences, Carl von Ossietzky University of Oldenburg, Lower Saxony, Oldenburg, 26111, Germany
AD  - Institute for Chemistry and Biology of the Marine Environment, Carl von Ossietzky University of Oldenburg, Lower Saxony, Oldenburg, 26111, Germany
AD  - Helmholtz Institute for Functional Marine Biodiversity Oldenburg (HIFMB), Lower Saxony, Oldenburg, 26129, Germany
AD  - Centre of Excellence for Coral Reef Studies and School of Marine and Tropical Biology, James Cook University, Townsville, Queensland  4811, Australia
AB  - The brown crab Cancer pagurus is widely distributed in east Atlantic coastal areas and has great ecological and commercial importance, but in many populations a high proportion of crabs with syndromes of shell disease are found. A detailed analysis of the epibiotic bacterial communities associated to the shell of C. pagurus is still missing. Therefore, we analyzed the normal bacterial community associated with C. pagurus and in two crab populations living at different water temperatures. Specimens were collected in the North Sea and 1,500 km north in Norway, and their associated bacterial communities were analyzed under natural and experimentally changed temperature regimes. The identified bacterial communities consisted of a combination of taxa known from other marine crabs and marine surfaces. Some bacterial communities of C. pagurus were similar to those of North American lobsters, which are strongly susceptible towards epizootic shell disease. Many bacterial taxa with potential chitinolytic activity were found such as Aquimarina and Kiloniella, involved in the onset of epizootic shell disease. An exposure for five days of C. pagurus specimens to different temperature regimes showed only slight effects on the diversity of epibiotic bacterial communities. Differences in the abundance of bacterial classes such as the Flavobacteriia, Gammaproteobacteria or Deltaproteobacteria were observed, in combination with a decrease in alpha diversity under cold conditions. This study gives the first overview of normal epibiotic bacterial communities living on the carapace of C. pagurus and provides results concerning the influence of different temperatures on the associated bacterial community composition. © 2019 Elsevier B.V.
KW  - 16S rRNA genes
KW  - Aquimarina
KW  - Bacteria host interaction
KW  - Cancer pagurus
KW  - Marine bacterial communities
KW  - Shell disease
KW  - abundance
KW  - community composition
KW  - crab
KW  - lobster
KW  - marine environment
KW  - microbial activity
KW  - microbial community
KW  - species diversity
KW  - temperature gradient
KW  - Atlantic Ocean
KW  - North Sea
KW  - Norway
KW  - Aquimarina
KW  - Bacteria (microorganisms)
KW  - Cancer pagurus
KW  - Decapoda (Crustacea)
KW  - Deltaproteobacteria
KW  - Gammaproteobacteria
KW  - Homarus americanus
PB  - Elsevier B.V.
N1  - Cited By :3
N1  - Export Date: 22 August 2022
M3  - Article
DB  - Scopus
C7  - 101827
N1  - CODEN: JSREF
LA  - English
N1  - Correspondence Address: Kraemer, P.; Institute of Biology and Environmental Sciences, Lower Saxony, Germany; email: philipp.kraemer@uni-oldenburg.de
UR  - https://www.scopus.com/inward/record.uri?eid=2-s2.0-85077141170&doi=10.1016%2fj.seares.2019.101827&partnerID=40&md5=20b07d5885d8234d33b5e7fffe5a7574
ER  - 

TY  - JOUR
TI  - Biological evidence of the presence of different subpopulations of Norway lobster (Nephrops norvegicus) in the Adriatic Sea (Central Mediterranean Sea)
T2  - Fisheries Research
J2  - Fish. Res.
VL  - 221
PY  - 2020
DO  - 10.1016/j.fishres.2019.105365
SN  - 01657836 (ISSN) 
AU  - Angelini, S.
AU  - Martinelli, M.
AU  - Santojanni, A.
AU  - Colella, S.
AD  - CNR – National Research Council of Italy, IRBIM – Institute of Biological Resources and Marine Biotechnologies, Largo Fiera della pesca 2, Ancona, 60125, Italy
AB  - Norway lobster (Nephrops norvegicus) is one of the most important crustacean species in terms of landings and commercial value for the Adriatic Sea. In this zone, this stock is composed by two different subpopulations, characterised by different growth features. This study focus on the biology of individuals from the two most important fishing grounds of the area, namely the “off Ancona” area and the Pomo/Jabuka pits. The size at the onset of first maturity (SOM) for both males and females were determined by means of macroscopic techniques: gonad tissue was examined for females, whereas the relation between carapace length and appendix masculina (length and width) was investigated for males. The estimated SOMs underline the differences between these two subpopulations, even if only the relationship between the carapace length and the length of the appendix masculina of the Pomo/Jabuka pits is statistically sound. Males from the Pomo/Jabuka pits mature at carapace length (CL) between 24.33 ± 0.32 and 25.39 ± 0.81 mm, corresponding to the SOM estimated respectively from the length and the width of the appendix masculina. Estimated L50 for females is 21.14 mm CL within the Pomo/Jabuka pits and 30.83 mm CL in the “off Ancona” area. These results underline the fact that the subpopulations living in the “off Ancona” fishing ground matures at bigger length compared to that one inhabiting the Pomo/Jabuka pits. This is in line with the other analysis carried out within this study, that show the presence of larger individuals in the “off Ancona” fishing ground, whereas small individuals characterize the Pomo/Jabuka pits. These differences have to be taken into account when managing this stock. © 2019 Elsevier B.V.
KW  - Adriatic Sea
KW  - Morphometric analysis
KW  - Norway lobster
KW  - Size at the onset of maturity (SOM)
PB  - Elsevier B.V.
N1  - Cited By :5
N1  - Export Date: 22 August 2022
M3  - Article
DB  - Scopus
C7  - 105365
N1  - CODEN: FISRD
LA  - English
N1  - Correspondence Address: Angelini, S.; CNR – National Research Council of Italy, Largo Fiera della pesca 2, Italy; email: silvia.angelini@cnr.it
UR  - https://www.scopus.com/inward/record.uri?eid=2-s2.0-85072566565&doi=10.1016%2fj.fishres.2019.105365&partnerID=40&md5=700b0db813d369e5eda35ae72521bf7f
ER  - 

TY  - JOUR
TI  - Microplastics in the crustaceans Nephrops norvegicus and Aristeus antennatus: Flagship species for deep-sea environments?
T2  - Environmental Pollution
J2  - Environ. Pollut.
VL  - 255
PY  - 2019
DO  - 10.1016/j.envpol.2019.113107
SN  - 02697491 (ISSN) 
AU  - Cau, A.
AU  - Avio, C.G.
AU  - Dessì, C.
AU  - Follesa, M.C.
AU  - Moccia, D.
AU  - Regoli, F.
AU  - Pusceddu, A.
AD  - Università degli Studi di Cagliari, Dipartimento di Scienze della Vita e dell'Ambiente, Via Tommaso Fiorelli 1, Cagliari, 09126, Italy
AD  - Consorzio Interuniversitario per le Scienze del Mare, CoNISMa, ULR Cagliari, Cagliari, Italy
AD  - Università Politecnica delle Marche, Dipartimento di Scienze della Vita e dell'Ambiente, Via Brecce Bianche, Ancona, 60131, Italy
AD  - Consorzio Interuniversitario per le Scienze del Mare, CoNISMa, ULR Ancona, Ancona, Italy
AB  - Ingestion of microplastics (MPs) has been documented in several marine organisms, but their occurrence in deep-sea species remains almost unknown. In this study, MPs were investigated in two economically and ecologically key crustaceans of the Mediterranean Sea, the Norwegian lobster Nephrops norvegicus and the shrimp Aristeus antennatus. Both the species were collected from 14 sites around Sardinia Island, at depths comprised between 270 and 660 m. A total of 89 and 63 stomachs were analysed for N. norvegicus and A. antennatus respectively, and more than 2000 MPs-like particles were extracted and sorted for identification and characterization by μFT-IR. In N. norvegicus, 83% of the specimens contained MPs, with an average abundance of 5.5 ± 0.8 MPs individual−1, while A. antennatus showed a lower frequency of ingestion (67%) and a lower mean number of MPs (1.66 ± 0.1 MPs individual−1). Composition and size of particles differed significantly between the two species. The non-selective feeding strategy of N. norvegicus could explain the 3–5 folds higher numbers of MPs in its stomach, which were mostly composed of films and fragments derived by polyethylene and polypropylene single-use plastic items. Contrarily, most MPs in the stomachs of A. antennatus were polyester filaments. The MPs abundance observed in N. norvegicus is among the highest detected in Mediterranean species considering both fish and invertebrates species, and provides novel insights on MPs bioavailability in deep-sea habitats. The overall results suggest that both N. norvegicus and A. antennatus, easily available in common fishery markets, could be valuable bioindicators and flagship species for plastic contamination in the deep-sea. © 2019 Elsevier Ltd
Two deep sea crustaceans of high economic and ecological relevance showed among the highest MPs ingestion ever reported so far and are thus proposed as flagship species for plastic pollution in the deep sea. © 2019 Elsevier Ltd
KW  - Bioindicators
KW  - Deep-sea biota
KW  - Feeding strategy
KW  - Ingestion
KW  - Microplastic
KW  - Biochemistry
KW  - Biomarkers
KW  - Ingestion (engines)
KW  - Marine biology
KW  - Microplastic
KW  - Polypropylenes
KW  - Shellfish
KW  - Aristeus antennatus
KW  - Deep sea
KW  - Deep-sea crustacean
KW  - Ecological relevance
KW  - Feeding strategies
KW  - Nephrops norvegicus
KW  - Plastic contamination
KW  - Polyester filament
KW  - Antenna feeders
KW  - plastic
KW  - polyester
KW  - polyethylene
KW  - polypropylene
KW  - polyethylene
KW  - polypropylene
KW  - bioindicator
KW  - crustacean
KW  - deep-sea organism
KW  - feeding behavior
KW  - ingestion rate
KW  - marine pollution
KW  - plastic waste
KW  - animal identification
KW  - aquatic environment
KW  - Aristeus antennatus
KW  - Article
KW  - bioavailability
KW  - chemical composition
KW  - controlled study
KW  - Crustacea
KW  - deep sea
KW  - feeding
KW  - Fourier transform infrared spectroscopy
KW  - ingestion
KW  - Mediterranean Sea
KW  - Nephrops norvegicus
KW  - nonhuman
KW  - particle size
KW  - population abundance
KW  - Sardinia
KW  - stomach
KW  - water contamination
KW  - animal
KW  - chemistry
KW  - ecosystem
KW  - environmental monitoring
KW  - fish
KW  - fishery
KW  - Italy
KW  - Mediterranean Sea
KW  - Nephropidae
KW  - Norway
KW  - Penaeidae
KW  - procedures
KW  - sea food
KW  - water pollutant
KW  - Aristeus antennatus
KW  - Crustacea
KW  - Decapoda (Crustacea)
KW  - Invertebrata
KW  - Nephrops norvegicus
KW  - Animals
KW  - Ecosystem
KW  - Environmental Monitoring
KW  - Fisheries
KW  - Fishes
KW  - Italy
KW  - Mediterranean Sea
KW  - Microplastics
KW  - Nephropidae
KW  - Norway
KW  - Penaeidae
KW  - Polyethylene
KW  - Polypropylenes
KW  - Seafood
KW  - Stomach
KW  - Water Pollutants, Chemical
PB  - Elsevier Ltd
N1  - Cited By :55
N1  - Export Date: 22 August 2022
M3  - Article
DB  - Scopus
C7  - 113107
N1  - CODEN: ENPOE
C2  - 31671310
LA  - English
N1  - Correspondence Address: Cau, A.; Università degli Studi di Cagliari, Via Tommaso Fiorelli 1, Italy; email: alessandrocau@unica.it
UR  - https://www.scopus.com/inward/record.uri?eid=2-s2.0-85074161567&doi=10.1016%2fj.envpol.2019.113107&partnerID=40&md5=0222f87eab86ccb178ee061cedd1f373
ER  - 

TY  - JOUR
TI  - Spatiotemporal abundance pattern of deep-water rose shrimp, parapenaeus longirostris, and Norway lobster, nephrops norvegicus, in european mediterranean waters 
ST  - Patrón de abundancia espacio-temporal de la gamba de altura, parapenaeus longirostris, y de la cigala, nephrops norvegicus, en las aguas mediterráneas europeas
T2  - Scientia Marina
J2  - Sci. Mar.
VL  - 83
IS  - S1
SP  - 71
EP  - 80
PY  - 2019
DO  - 10.3989/scimar.04858.27A
SN  - 02148358 (ISSN) 
AU  - Sbrana, M.
AU  - Zupa, W.
AU  - Ligas, A.
AU  - Capezzuto, F.
AU  - Chatzispyrou, A.
AU  - Follesa, M.C.
AU  - Gancitano, V.
AU  - Guijarro, B.
AU  - Isajlovic, I.
AU  - Jadaud, A.
AU  - Markovic, O.
AU  - Micallef, R.
AU  - Peristeraki, P.
AU  - Piccinetti, C.
AU  - Thasitis, I.
AU  - Carbonara, P.
AD  - Centro Interuniversitario di Biologia Marina ed Ecologia Applicata “G. Bacci” (CIBM), viale N. Sauro 4, Livorno, I-57128, Italy
AD  - COISPA, Bari-Torre a Mare, Italy
AD  - Università degli Studi di Bari Aldo Moro, Bari, Italy
AD  - Hellenic Centre for Marine Research (HCMR), Institute of Marine Biological Resources and Inland Waters, Anavyssos, Athens, Greece
AD  - Dipartimento di Scienze della Vita e dell’Ambiente Università di Cagliari, Cagliari, Italy
AD  - Consiglio Nazionale delle Ricerche (CNR), Mazara del Vallo, Italy
AD  - Instituto Español de Oceanografia (IEO), Palma de Mallorca, Spain
AD  - Institute of Oceanography and Fisheries, Split, Croatia
AD  - IFREMER-UMR MARBEC, LHM, Avenue Jean Monnet, CS 30171, Sète Cedex, 34203, France
AD  - Institute of Marine Biology (IMBK), Kotor, Montenegro
AD  - MSDEC-DFA, Department of Fisheries and Aquaculture, Marsa, Malta
AD  - Hellenic Centre for Marine Research, Institute of Marine Biological Resources and Inland Waters, Heraklion, 71003, Greece
AD  - University of Crete, Biology Department, Stavrakia, Heraklion, Crete, Greece
AD  - Università di Bologna, Laboratorio di Biologia Marina e Pesca di Fano, Italy
AD  - Department of Fisheries and Marine Research (DFMR), Nicosia, Cyprus
AB  - The main characteristics concerning the distribution of two of the most important decapod crustaceans of commercial interest in the Mediterranean Sea, the deep-water rose shrimp, Parapenaeus longirostris, and the Norway lobster, Nephrops norvegicus, are studied in the European Mediterranean waters. The study is based on data collected under the MEDITS trawl surveys from 1994 to 2015 from the Gibraltar Straits to the northeastern Levantine Basin (Cyprus waters). The observed differences can be interpreted as different responses to environmental drivers related to the differing life history traits of the two species. In fact, N. norvegicus is a long-living, benthic burrowing species with low growth and mortality rates, while P. longirostris is an epibenthic, short-living species characterized by higher rates of growth and mortality. © 2019 CSIC.
KW  - Distribution
KW  - Mediterranean Sea
KW  - Nephrops norvegicus
KW  - Parapenaeus longirostris
KW  - Trawl survey
KW  - abundance
KW  - crustacean
KW  - deep water
KW  - life history trait
KW  - lobster
KW  - population distribution
KW  - spatiotemporal analysis
KW  - trawling
KW  - Europe
KW  - Levantine Sea
KW  - Mediterranean Sea
KW  - Strait of Gibraltar
KW  - Crustacea
KW  - Nephrops norvegicus
KW  - Parapenaeus longirostris
KW  - Parapenaeus politus
PB  - CSIC Consejo Superior de Investigaciones Cientificas
N1  - Cited By :9
N1  - Export Date: 22 August 2022
M3  - Article
DB  - Scopus
N1  - CODEN: SCIME
LA  - English
N1  - Correspondence Address: Sbrana, M.; Centro Interuniversitario di Biologia Marina ed Ecologia Applicata “G. Bacci” (CIBM), viale N. Sauro 4, Italy; email: msbrana@cibm.it
UR  - https://www.scopus.com/inward/record.uri?eid=2-s2.0-85071983870&doi=10.3989%2fscimar.04858.27A&partnerID=40&md5=a0f8dfaf4b5efa4bca7263e5a28d676a
ER  - 

TY  - JOUR
TI  - Twilight migrators: Factors determining larval vertical distribution in Nephrops norvegicus with implications for larval retention
T2  - Marine Ecology Progress Series
J2  - Mar. Ecol. Prog. Ser.
VL  - 631
SP  - 141
EP  - 155
PY  - 2019
DO  - 10.3354/meps13142
SN  - 01718630 (ISSN) 
AU  - McGeady, R.
AU  - Lordan, C.
AU  - Power, A.M.
AD  - Ryan Institute, School of Natural Sciences, National University of Ireland Galway, Galway, H91 TK33, Ireland
AD  - Marine Institute, Rinville, Oranmore, Galway, H91 R673, Ireland
AB  - The vertical distribution of pelagic marine larvae can greatly influence their dispersal due to depth-varying currents, which can determine larval retention or transport away from critical habitat. Vertical distribution of commercially important lobster Nephrops norvegicus larvae was examined over fishing grounds off the west and east coasts of Ireland. Larval vertical distribution for both grounds was significantly influenced by the temperature differential between the surface and 60 m depth, zooplankton biomass and, to a lesser extent, stratification, measured using the potential energy anomaly. Fixed station sampling was conducted over 3 d in the western Irish Sea (WIS) to investigate the occurrence and extent of a diel vertical migration (DVM). Larvae performed twilight DVM with an ∼10 m ascent prior to sunset and sunrise and a descent at midnight and after sunrise. Particle-tracking model simulations were used to examine the effect of DVM behaviour on larval retention over mud habitat. The presence of a DVM actually reduced the likelihood of retention on both the Aran and WIS grounds. Predicted larval retention was unusually low over the Aran grounds in 2018, which is potentially significant in the context of historic stock fluctuations in this area. These findings suggest that understanding larval dynamics could be crucial in managing N. norvegicus stocks on fishing grounds, in particular those with variable interannual oceanography and a low rate of larval donation from other grounds. © 2019 Inter-Research.
KW  - Diel vertical migration
KW  - Larvae
KW  - Larval retention
KW  - Nephrops norvegicus
KW  - Particle tracking
KW  - Vertical distribution
KW  - crustacean
KW  - diel migration
KW  - dispersal
KW  - larva
KW  - potential energy
KW  - stratification
KW  - vertical distribution
KW  - Atlantic Ocean
KW  - Ireland
KW  - Irish Sea
KW  - Nephrops norvegicus
PB  - Inter-Research
N1  - Cited By :5
N1  - Export Date: 22 August 2022
M3  - Article
DB  - Scopus
N1  - CODEN: MESED
LA  - English
N1  - Correspondence Address: Power, A.M.; Ryan Institute, Ireland; email: annemarie.power@nuigalway.ie
UR  - https://www.scopus.com/inward/record.uri?eid=2-s2.0-85075502283&doi=10.3354%2fmeps13142&partnerID=40&md5=aac38c4cc69c93ff4890935442886154
ER  - 

TY  - JOUR
TI  - Heterozygosity fitness correlations and generation interval of the Norway lobster in the Aegean Sea, eastern Mediterranean
T2  - Journal of Biological Research (Greece)
J2  - J. Biol. Res.
VL  - 26
IS  - 1
PY  - 2019
DO  - 10.1186/s40709-019-0103-0
SN  - 1790045X (ISSN) 
AU  - Gkafas, G.A.
AU  - Hatziioannou, M.
AU  - Malandrakis, E.E.
AU  - Tsigenopoulos, C.S.
AU  - Karapanagiotidis, I.T.
AU  - Mente, E.
AU  - Vafidis, D.
AU  - Exadactylos, A.
AD  - Department of Ichthyology and Aquatic Environment, School of Agricultural Sciences, University of Thessaly, Volos, Greece
AD  - Institute of Marine Biology and Genetics, Hellenic Centre for Marine Research, Heraklion, Crete, Greece
AB  - Background: Comprehensively detailed information on population dynamics for benthic species is crucial since potential admixture of individuals could shift the genetic subdivision and age structure during a full breeding period. The apparent genetic impact of the potential recruitment strategy of Norway lobster Nephrops norvegicus is still under research. For this reason the present study was focused on genetic variation of the species over a given continuous year period in a semi-enclosed gulf of the Aegean Sea. Results: Analyses revealed that the relative smaller size class in females and the apparent faster growth of males may represent a key-role differential strategy for the two sexes, whereas females tend to mature slower. Heterozygosity fitness correlations (HFCs) showed substantially significant associations suggesting that inbreeding depression for females and outbreeding depression for males are the proximate fitness mechanisms, respectively. Conclusions: Nephrops norvegicus uniformal genetic composition (background of high gene flow), could be attributed to potential population recolonization, due to a hypothesized passive larval movement from deeper waters, which may suggest that some offspring of local residents and potential male non-breeders from other regions admixture randomly. © The Author(s) 2019. This article is distributed under the terms of the Creative Commons Attribution 4.0 International License (http://creativecommons.org/licenses/by/4.0/), which permits unrestricted use, distribution, and reproduction in any medium, provided you give appropriate credit to the original author(s) and the source, provide a link to the Creative Commons license, and indicate if changes were made. The Creative Commons Public Domain Dedication waiver (http://creativecommons.org/publicdomain/zero/1.0/) applies to the data made available in this article, unless otherwise stated.
KW  - Carapace length
KW  - Generation interval
KW  - Heterozygosity fitness correlation
KW  - Inbreeding
KW  - Microsatellites
KW  - Nephrops norvegicus
PB  - BioMed Central Ltd.
N1  - Cited By :5
N1  - Export Date: 22 August 2022
M3  - Article
DB  - Scopus
C7  - 14
LA  - English
N1  - Correspondence Address: Gkafas, G.A.; Department of Ichthyology and Aquatic Environment, Greece; email: gkafas@uth.gr
UR  - https://www.scopus.com/inward/record.uri?eid=2-s2.0-85079819940&doi=10.1186%2fs40709-019-0103-0&partnerID=40&md5=0933825caa7bf9d5956c6ef550858257
ER  - 

TY  - JOUR
TI  - Further improvements in sorting grids for the crustacean trawl fishery off the Southern coast of Portugal
T2  - Fisheries Research
J2  - Fish. Res.
VL  - 219
PY  - 2019
DO  - 10.1016/j.fishres.2019.105329
SN  - 01657836 (ISSN) 
AU  - Millar, R.B.
AU  - Barros, L.
AU  - Fonseca, P.
AU  - Santos, P.T.
AU  - Campos, A.
AD  - Department of Statistics, University of Auckland, Private Bag 92019, Auckland, New Zealand
AD  - Departamento de Biologia, Faculdade de Ciências, Universidade do Porto, Rua do Campo Alegre s/n, Ed. FC4, Porto, 4169-007, Portugal
AD  - IPMA – Portuguese Institute for the Ocean and Atmosphere, Avenida Alfredo Magalhães Ramalho 6, Algés, 1495-165, Portugal
AD  - CCMAR – Centre for Marine Sciences, University of Algarve, Campus de Gambelas, Faro, 8005-139, Portugal
AB  - Bottom-trawl fishing for crustaceans off the Portuguese south and southwest coasts is a very important segment of the Portuguese fishing fleet, where annual rates of discarding have ranged from approximately 38% to as much as 70% of the total catch. Past experiments to address this problem encompassed the testing of different codend mesh sizes and configurations, square mesh windows and rigid grids to enhance species and size-selectivity. While the use of a Nordmøre grid has proved quite efficient in separating out blue whiting (Micromesistius poutassou), it also led to some losses of the two main crustacean target species, Norway lobster (Nephrops norvegicus) and rose shrimp (Parapenaeus longirostris). The present study addresses that limitation by using a modified grid with 20 mm bar spacing and two open sections, designed with the purpose of separating fish and crustacean species into upper and lower codends. Good separation was achieved, with about 80% of the blue whiting (in number) directed towards the upper trawl section and caught in the upper codend, while a similar percentage of Norway lobster was caught in the lower codend. The grid bars had 50% retention for Norway lobster at 34.1 mm carapace length. The results herein will enable this gear configuration to be fine-tuned with regard to codend mesh sizes and bar spacing, so as to optimize both retention of Norway lobster and exclusion of blue whiting. For example, compared to using the minimum 70 mm diamond mesh size, using an 80 mm diamond mesh upper codend would reduce Norway lobster catch weight by just 1.6% but reduce the number of blue whiting caught by 42%. © 2019 Elsevier B.V.
KW  - NEA Atlantic
KW  - Nephrops norvegicus
KW  - Nordmøre grid
KW  - Portuguese coast
KW  - Size-selectivity
KW  - Species separation
PB  - Elsevier B.V.
N1  - Cited By :1
N1  - Export Date: 22 August 2022
M3  - Article
DB  - Scopus
C7  - 105329
N1  - CODEN: FISRD
LA  - English
N1  - Correspondence Address: Millar, R.B.; Department of Statistics, Private Bag 92019, New Zealand; email: r.millar@auckland.ac.nz
UR  - https://www.scopus.com/inward/record.uri?eid=2-s2.0-85069835234&doi=10.1016%2fj.fishres.2019.105329&partnerID=40&md5=1852750e953efe9377f6c424db64f5a0
ER  - 

TY  - JOUR
TI  - Effects of season, target species and codend design on the survival of undersized plaice (Pleuronectes platessa) discarded in the bottom otter trawl mixed fisheries in Skagerrak
T2  - Fisheries Research
J2  - Fish. Res.
VL  - 219
PY  - 2019
DO  - 10.1016/j.fishres.2019.105311
SN  - 01657836 (ISSN) 
AU  - Savina, E.
AU  - Noack, T.
AU  - Karlsen, J.D.
AD  - Technical University of Denmark, National Institute of Aquatic Resources, North Sea Science Park, PO Box 101, Hirtshals, DK-9850, Denmark
AD  - Thünen Institute of Baltic Sea Fisheries, Alter Hafen Süd 2, Rostock, 18069, Germany
AB  - Unaccounted fishing mortality is recognized as an important determinant in the management of bycatch, and discard survival studies have been conducted in commercial and recreational fisheries around the world. A range of environmental, operational and biological factors affect survival of discarded fish and should be considered when presenting survival estimates. The present study compared discard survival of plaice in the bottom otter trawl mixed fisheries in Skagerrak between (a) seasons, (b) target species and (c) codend designs. In the latter, a horizontally divided codend designed to reduce interactions between spiny Norway lobsters (Nephrops norvegicus) and fish during the fishing process was investigated for its capacity to reduce catch damages and improve fish survival. (a) In winter, survival was significantly higher (75%, Confidence Interval (CI): 61–78%) than in summer (44%, CI: 34–61%). (b) When targeting plaice, survival was significantly higher (73%, CI: 63–83%) than when targeting Nephrops (40%, CI: 14–59%) in winter. (c) Using the divided codend, an improvement in discard survival of undersized plaice was possible when targeting Nephrops, but without a significant difference from the 90 mm diamond mesh standard codend (37%, CI: 14–54%) when fish were caught in the 60 mm square mesh lower compartment (61%, CI: 48–73%). In the 120 mm square mesh upper compartment, survival was significantly higher (94% with CI: 81–100%), but few undersized individuals were caught. When targeting plaice, survival rates did not differ between codends. © 2019 Elsevier B.V.
KW  - Captivity experiment
KW  - Demersal fishery
KW  - Discard survival analysis
KW  - Horizontally divided codend
KW  - Landing obligation
KW  - Norway lobster (Nephrops norvegicus)
PB  - Elsevier B.V.
N1  - Cited By :6
N1  - Export Date: 22 August 2022
M3  - Article
DB  - Scopus
C7  - 105311
N1  - CODEN: FISRD
LA  - English
N1  - Correspondence Address: Savina, E.; Technical University of Denmark, North Sea Science Park, PO Box 101, Denmark; email: esav@aqua.dtu.dk
UR  - https://www.scopus.com/inward/record.uri?eid=2-s2.0-85067798272&doi=10.1016%2fj.fishres.2019.105311&partnerID=40&md5=0ce9d5ad1523007d1688abfac144510e
ER  - 

TY  - JOUR
TI  - Spatial and temporal disease dynamics of the parasite Hematodinium sp. In shore crabs, Carcinus maenas
T2  - Parasites and Vectors
J2  - Parasites Vectors
VL  - 12
IS  - 1
PY  - 2019
DO  - 10.1186/s13071-019-3727-x
SN  - 17563305 (ISSN) 
AU  - Davies, C.E.
AU  - Batista, F.M.
AU  - Malkin, S.H.
AU  - Thomas, J.E.
AU  - Bryan, C.C.
AU  - Crocombe, P.
AU  - Coates, C.J.
AU  - Rowley, A.F.
AD  - Department of Biosciences, College of Science, Swansea University, Swansea, SA2 8PP, United Kingdom
AD  - Centre for Environment Fisheries and Aquaculture Science (CEFAS), Weymouth,Dorset, United Kingdom
AB  - Background: The parasitic dinoflagellates of the genus Hematodinium represent the causative agent of so-called bitter or pink crab disease in a broad range of shellfish taxa. Outbreaks of Hematodinium-associated disease can devastate local fishing and aquaculture efforts. The goal of our study was to examine the potential role of the common shore (green) crab Carcinus maenas as a reservoir for Hematodinium. Carcinus maenas is native to all shores of the UK and Ireland and the North East Atlantic but has been introduced to, and subsequently invaded waters of, the USA, South Africa and Australia. This species is notable for its capacity to harbour a range of micro- A nd macro-parasites, and therefore may act as a vector for disease transfer. Methods: Over a 12-month period, we interrogated 1191 crabs across two distinct locations (intertidal pier, semi-closed dock) in Swansea Bay (Wales, UK) for the presence and severity of Hematodinium in the haemolymph, gills, hepatopancreas and surrounding waters (eDNA) using PCR-based methods, haemolymph preparations and histopathology. Results: Overall, 13.6% were Hematodinium-positive via PCR and confirmed via tissue examination. Only a small difference was observed between locations with 14.4% and 12.8% infected crabs in the Dock and Pier, respectively. Binomial logistic regression models revealed seasonality (P < 0.002) and sex (P < 0.001) to be significant factors in Hematodinium detection with peak infection recorded in spring (March to May). Male crabs overall were more likely to be infected. Phylogenetic analyses of the partial ITS and 18S rRNA gene regions of Hematodinium amplified from crabs determined the causative agent to be the host generalist Hematodinium sp., which blights several valuable crustaceans in the UK alone, including edible crabs (Cancer pagurus) and langoustines (Nephrops norvegicus). Conclusions: Shore crabs were infected with the host generalist parasite Hematodinium sp. in each location tested, thereby enabling the parasite to persist in an environment shared with commercially important shellfish.[Figure not available: See fulltext.]. © 2019 The Author(s).
KW  - Aquatic vectors
KW  - Carcinus maenas
KW  - Disease connectivity
KW  - eDNA
KW  - Endoparasites
KW  - Fisheries
KW  - Hematodinium
KW  - Invasive species
KW  - RNA 18S
KW  - ribosomal spacer DNA
KW  - RNA 18S
KW  - sea water
KW  - animal tissue
KW  - Article
KW  - Cancer pagurus
KW  - Carcinus maenas
KW  - controlled study
KW  - Crustacea
KW  - disease course
KW  - disease severity
KW  - disease transmission
KW  - DNA isolation
KW  - endoparasite
KW  - female
KW  - geographic distribution
KW  - gill
KW  - Hematodinium
KW  - hemolymph
KW  - hepatopancreas
KW  - histopathology
KW  - Ireland
KW  - male
KW  - Nephrops norvegicus
KW  - nonhuman
KW  - parasite identification
KW  - parasite vector
KW  - phylogeny
KW  - polymerase chain reaction
KW  - prevalence
KW  - seashore
KW  - seasonal variation
KW  - sex ratio
KW  - species identification
KW  - United Kingdom
KW  - water sampling
KW  - Alveolata
KW  - animal
KW  - binomial distribution
KW  - Brachyura
KW  - chemistry
KW  - classification
KW  - dinoflagellate
KW  - disease carrier
KW  - genetics
KW  - parasitology
KW  - pathogenicity
KW  - physiology
KW  - season
KW  - statistical model
KW  - Wales
KW  - Alveolata
KW  - Animals
KW  - Binomial Distribution
KW  - Brachyura
KW  - Dinoflagellida
KW  - Disease Reservoirs
KW  - DNA, Ribosomal Spacer
KW  - Female
KW  - Gills
KW  - Hemolymph
KW  - Logistic Models
KW  - Male
KW  - Phylogeny
KW  - Polymerase Chain Reaction
KW  - RNA, Ribosomal, 18S
KW  - Seasons
KW  - Seawater
KW  - Wales
PB  - BioMed Central Ltd.
N1  - Cited By :11
N1  - Export Date: 22 August 2022
M3  - Article
DB  - Scopus
C7  - 472
C2  - 31604479
LA  - English
N1  - Correspondence Address: Davies, C.E.; Department of Biosciences, United Kingdom; email: C.E.Davies@Swansea.ac.uk
UR  - https://www.scopus.com/inward/record.uri?eid=2-s2.0-85073156458&doi=10.1186%2fs13071-019-3727-x&partnerID=40&md5=cdcd660fbd937ab821a92d8ded25650c
ER  - 

TY  - JOUR
TI  - Co-viability of a Mediterranean demersal fishery affected by the discard ban under alternative management scenarios
T2  - Fisheries Management and Ecology
J2  - Fish. Manage. Ecol.
VL  - 26
IS  - 4
SP  - 345
EP  - 353
PY  - 2019
DO  - 10.1111/fme.12365
SN  - 0969997X (ISSN) 
AU  - Maynou, F.
AD  - Institut de Ciències del Mar, CSIC, Barcelona, Spain
AB  - The joint viability, or co-viability, of a Mediterranean Sea mixed demersal fishery was examined by applying a bioeconomic fisheries model to the main seven target stocks of the fishery under biological, social and economic constraints. The stocks of interest were hake, black-bellied angler, deep-water rose shrimp, red mullet, blue and red shrimp, Norway lobster and blue whiting, all of which were assessed as overexploited. Their combined production corresponds to 34% by volume and 52% by value of the landings of the demersal fishery studied. Simulation scenarios based on effort reduction, changes in the selectivity pattern and implementing a fisheries restricted area were compared over the simulation horizon of 2015–2030. The latter two scenarios were also examined in terms of full or partial compliance. The effect of a discard ban on the economy of the fleet was also analysed. The results show that the fishery is not co-viable because some stocks are not viable in the projection period, but social and economic viability was ensured in all cases. As is often the case for mixed fisheries, a unique management measure is unlikely to improve the situation of all stocks simultaneously, but all the management measures tested are better than the status quo. © 2019 John Wiley & Sons Ltd
KW  - bioeconomic model
KW  - co-viability analysis
KW  - demersal fisheries
KW  - landing obligation
KW  - Western Mediterranean
KW  - demersal fishery
KW  - fishery discard
KW  - fishery economics
KW  - fishery management
KW  - stock assessment
KW  - viability
KW  - Mediterranean Sea
KW  - Mediterranean Sea (West)
KW  - Aristeus antennatus
KW  - Lophius budegassa
KW  - Micromesistius poutassou
KW  - Mullidae
KW  - Nephrops norvegicus
KW  - Parapenaeus politus
KW  - Rexea solandri
PB  - Blackwell Publishing Ltd
N1  - Cited By :4
N1  - Export Date: 22 August 2022
M3  - Article
DB  - Scopus
LA  - English
N1  - Correspondence Address: Maynou, F.; Institut de Ciències del Mar, Spain; email: maynouf@icm.csic.es
UR  - https://www.scopus.com/inward/record.uri?eid=2-s2.0-85069761740&doi=10.1111%2ffme.12365&partnerID=40&md5=1fb4243159dab01abf00ba87f5961c7d
ER  - 

TY  - JOUR
TI  - Inorganic arsenic in food products on the Swedish market and a risk-based intake assessment
T2  - Science of the Total Environment
J2  - Sci. Total Environ.
VL  - 672
SP  - 525
EP  - 535
PY  - 2019
DO  - 10.1016/j.scitotenv.2019.03.289
SN  - 00489697 (ISSN) 
AU  - Kollander, B.
AU  - Sand, S.
AU  - Almerud, P.
AU  - Ankarberg, E.H.
AU  - Concha, G.
AU  - Barregård, L.
AU  - Darnerud, P.O.
AD  - National Food Agency (NFA), P.O. Box 622, Uppsala, SE-75126, Sweden
AD  - Occupational and Environmental Medicine, Sahlgrenska University Hospital and University of Gothenburg, Gothenburg, Sweden
AD  - Swedish Chemicals Agency, Stockholm, Sweden
AB  - Inorganic arsenic (iAs) and total arsenic (tAs) were determined in common food from the Swedish market. Special focus was on rice, fish and shellfish products. For the speciation of iAs the European standard EN:16802 based on anion exchange chromatography coupled to ICP-MS was used. The two market basket food groups cereals (including rice), and sweets and condiments (a mixed group of sugar, sweets, tomato ketchup and dressings), contained the highest iAs levels (means 9 and 7 μg iAs/kg), whereas other food groups, including fish, did not exceed 2 μg iAs/kg. Varying levels of iAs were found in separate samples of tomato ketchup, 2.4–26 μg/kg, and is suggested to be one reason of the rather high average level of iAs in the food group sweets and condiments. Some specific food products revealed iAs levels much higher, i.e. rice crackers 152 and Norway lobster 89 μg iAs/kg. The intake of iAs via food was estimated by data from two national consumption surveys, performed in 2010–11 (1797 adults) and 2003 (2259 children). The estimated median iAs intakes in adults and children were 0.047 and 0.095 μg/kg body weight and day, respectively. The iAs intake for rice eaters was about 1.4 times higher than for non-rice eaters. Validation of the consumption survey-based iAs intake, using food purchase and market basket data mainly from 2015, resulted in a per capita intake of a similar magnitude, i.e. 0.056 μg/kg body weight and day. The estimated cancer risk for adults using low-dose linear extrapolation is <1 per 100,000 per year. © 2019 Elsevier B.V.
KW  - Fish
KW  - Inorganic arsenic
KW  - Intake
KW  - Rice
KW  - Risk assessment
KW  - Shellfish
KW  - Anthropometry
KW  - Arsenic
KW  - Commerce
KW  - Fish
KW  - Fish products
KW  - Fruits
KW  - Meats
KW  - Risk assessment
KW  - Risk perception
KW  - Shellfish
KW  - Surveys
KW  - Anion exchange chromatography
KW  - Fish and shellfishes
KW  - Inorganic arsenic
KW  - Inorganic arsenic in foods
KW  - Intake
KW  - Linear extrapolation
KW  - National consumption
KW  - Rice
KW  - Chemical contamination
KW  - arsenic
KW  - arsenic
KW  - organoarsenic derivative
KW  - arsenic
KW  - food product
KW  - inductively coupled plasma method
KW  - ion exchange
KW  - mass spectrometry
KW  - rice
KW  - risk assessment
KW  - shellfish
KW  - adult
KW  - anion exchange chromatography
KW  - Article
KW  - beverage
KW  - body weight
KW  - cancer risk
KW  - cereal
KW  - child
KW  - comparative study
KW  - condiment
KW  - controlled study
KW  - female
KW  - fish product
KW  - food contamination
KW  - food industry
KW  - food intake
KW  - fruit
KW  - human
KW  - lobster
KW  - male
KW  - market
KW  - meat
KW  - pastry
KW  - preschool child
KW  - priority journal
KW  - processed meat
KW  - purchasing
KW  - rice
KW  - risk assessment
KW  - school child
KW  - Swedish citizen
KW  - validation study
KW  - vegetable
KW  - analysis
KW  - chemistry
KW  - dietary exposure
KW  - food
KW  - food contamination
KW  - food grain
KW  - Oryza
KW  - pollutant
KW  - risk assessment
KW  - sea food
KW  - statistics and numerical data
KW  - Sweden
KW  - Sweden
KW  - Lycopersicon esculentum
KW  - Nephrops norvegicus
KW  - Arsenic
KW  - Arsenicals
KW  - Dietary Exposure
KW  - Edible Grain
KW  - Environmental Pollutants
KW  - Food
KW  - Food Contamination
KW  - Oryza
KW  - Risk Assessment
KW  - Seafood
KW  - Sweden
PB  - Elsevier B.V.
N1  - Cited By :23
N1  - Export Date: 22 August 2022
M3  - Article
DB  - Scopus
N1  - CODEN: STEVA
C2  - 30965265
LA  - English
N1  - Correspondence Address: Kollander, B.; National Food Agency (NFA), P.O. Box 622, Sweden; email: barbro.kollander@slv.se
UR  - https://www.scopus.com/inward/record.uri?eid=2-s2.0-85063875051&doi=10.1016%2fj.scitotenv.2019.03.289&partnerID=40&md5=e263ac813171338aed1aac7b64d438e1
ER  - 

TY  - JOUR
TI  - Harvest selection on multiple traits in the wild revealed by aquatic animal telemetry
T2  - Ecology and Evolution
J2  - Ecology and Evolution
VL  - 9
IS  - 11
SP  - 6480
EP  - 6491
PY  - 2019
DO  - 10.1002/ece3.5224
SN  - 20457758 (ISSN) 
AU  - Moland, E.
AU  - Carlson, S.M.
AU  - Villegas-Ríos, D.
AU  - Ree Wiig, J.
AU  - Moland Olsen, E.
AD  - Flødevigen, Institute of Marine Research, His, Norway
AD  - Department of Natural Sciences, Centre for Coastal Research, University of Agder, Kristiansand, Norway
AD  - Department of Environmental Science, Policy and Management, University of California, Berkeley, CA, United States
AD  - Department of Ecology and Marine Resources, Ichthyology Group, IMEDEA, Instituto Mediterráneo de Estudios Avanzados, Esporles, Spain
AD  - Department of Ecology and Marine Resources, Fisheries Ecology Group, Instituto de Investigaciones Marinas (IIM-CSIC), Vigo, Pontevedra, Spain
AD  - Directorate of Fisheries, Bergen, Norway
AB  - Harvesting can have profound impacts on the ecology and evolution of marine populations. However, little is known about the strength and direction of fisheries-induced selection acting on multiple traits in the wild. Here, we used acoustic telemetry to directly monitor individual behavior and fate in an intensively harvested species, the European lobster (Homarus gammarus, n = 100), in southern Norway. Overall, 24% of the tracked lobsters survived the two-month harvest season within the study area. Our results indicated that local survival was not random with respect to phenotype. We found no clear support for fisheries-induced selection acting directly on body size. However, lobsters with large crusher claws relative to their body size, typical of socially dominant individuals, appeared at higher risk of being captured in the conventional trap fishery. We also detected a fine-scale spatial gradient in survival. After accounting for this gradient, individuals displaying larger home ranges were more likely to survive the harvest season. Finally, we found significant repeatabilities for lobster behavior on a monthly timescale, indicating that individual behavioral attributes tended to persist and may reflect personality. Our study therefore provides empirical support for the need to consider an evolutionary enlightened approach to fisheries management that considers the influence of harvest on multiple traits of target species. © 2019 The Authors. Ecology and Evolution published by John Wiley & Sons Ltd.
KW  - acoustic telemetry
KW  - catchability
KW  - Decapoda
KW  - European lobster
KW  - fishery selection
KW  - home range
KW  - movement
KW  - repeatability
KW  - vulnerability
PB  - John Wiley and Sons Ltd
N1  - Cited By :9
N1  - Export Date: 22 August 2022
M3  - Article
DB  - Scopus
LA  - English
N1  - Correspondence Address: Moland, E.; Flødevigen, Norway; email: even.moland@graduates.jcu.edu.au
UR  - https://www.scopus.com/inward/record.uri?eid=2-s2.0-85067414734&doi=10.1002%2fece3.5224&partnerID=40&md5=0c67558212f295339711cd74dc435937
ER  - 

TY  - JOUR
TI  - Survival of discarded plaice (Pleuronectes platessa) from Norway lobster (Nephrops norvegicus) otter-trawl fishery
T2  - Journal of Applied Ichthyology
J2  - J. Appl. Ichthyol.
VL  - 35
IS  - 3
SP  - 645
EP  - 654
PY  - 2019
DO  - 10.1111/jai.13888
SN  - 01758659 (ISSN) 
AU  - Eskelund, M.
AU  - Methling, C.
AU  - Vilhelm Skov, P.
AU  - Madsen, N.
AD  - Technical University of Denmark, National Institute of Aquatic Resources, Hirtshals, Denmark
AD  - Section of Biology and Environmental Science, Department of Chemistry and Bioscience, Aalborg University, Aalborg, Denmark
AB  - The introduction of landing obligations in the European Union common fisheries policy, has increased the focus on discard survival. Since species with scientifically proven high survival rates may be exempted from the landing obligations, the economic significance for the fishing industry is large. Landing obligations include individuals below the minimum conservation reference size (MCRS), which are not allowed to be sold for human consumption. The Norway lobster (Nephrops norvegicus) fishery is a high value fishery, but with a substantial amount of bycatch of plaice (Pleuronectes platessa) below the MCRS. In the present study, observations were made on the short-term survival of plaice at or below the MCRS, discarded from a small otter board trawler targeting Nephrops in Skagerrak (ICES 3a). The average short-term survival of plaice was 15% at haul level, ranging from 0% to 39%, after 10 days of captive observation. Survival significantly decreased with time on deck and the retention of debris in the codend (p < 0.0001), while survival was not correlated to size. Vitality assessments, using a combined reflex impairment and injury score, were tested as predictor of survival and were significantly associated to survival (p < 0.0001) both for individual fish and when grouped by hauls. Seabird predation behaviour was assessed and it was estimated that seabirds predated or pursued 85% of discarded plaice below the MCRS. © 2019 Blackwell Verlag GmbH
KW  - bycatch
KW  - discard ban
KW  - discard survival
KW  - injury assessment
KW  - landing obligation
KW  - RAMP
KW  - reflex action mortality predictor
KW  - vitality assessment
PB  - Blackwell Publishing Ltd
N1  - Cited By :6
N1  - Export Date: 22 August 2022
M3  - Article
DB  - Scopus
LA  - English
N1  - Correspondence Address: Madsen, N.; Section of Biology and Environmental Science, Denmark; email: nm@bio.aau.dk
UR  - https://www.scopus.com/inward/record.uri?eid=2-s2.0-85062966847&doi=10.1111%2fjai.13888&partnerID=40&md5=cffb76107b2e16ff95203925f8f386f7
ER  - 

TY  - JOUR
TI  - Spatial distribution of mercury in seawater, sediment, and seafood from the Hardangerfjord ecosystem, Norway
T2  - Science of the Total Environment
J2  - Sci. Total Environ.
VL  - 667
SP  - 622
EP  - 637
PY  - 2019
DO  - 10.1016/j.scitotenv.2019.02.352
SN  - 00489697 (ISSN) 
AU  - Azad, A.M.
AU  - Frantzen, S.
AU  - Bank, M.S.
AU  - Johnsen, I.A.
AU  - Tessier, E.
AU  - Amouroux, D.
AU  - Madsen, L.
AU  - Maage, A.
AD  - Institute of Marine Research, Bergen, Norway
AD  - Faculty of Mathematics and Natural Sciences, University of Bergen, Bergen, Norway
AD  - Department of Environmental Conservation, University of Massachusetts, Amherst, United States
AD  - CNRS/ Univ Pau & Pays Adour/ E2S UPPA, Institut des Sciences Analytiques et de Physicochimie pour l'Environnement et les Matériaux – MIRA, UMR5254, Pau, 64000, France
AD  - Department of Biology, University of Copenhagen, Denmark
AB  - Hardangerfjord is one of the longest fjords in the world and has historical mercury (Hg) contamination from a zinc plant in its inner sector. In order to investigate the extent of Hg transferred to abiotic and biotic ecosystem compartments, Hg and monomethylmercury (MeHg) concentrations were measured in seawater, sediment, and seafood commonly consumed by humans. Although total mercury in seawater has been described previously, this investigation reports novel MeHg data for seawater from Norwegian fjords. Total Hg and MeHg concentrations in seawater, sediment, and biota increased towards the point source of pollution (PSP) and multiple lines of evidence show a clear PSP effect in seawater and sediment concentrations. In fish, however, similar high concentrations were found in the inner part of another branch adjacent to the PSP. We postulate that, in addition to PSP, atmospheric Hg, terrestrial run-off and hydroelectric power stations are also important sources of Hg in this fjord ecosystem. Hg contamination gradually increased towards the inner part of the fjord for most fish species and crustaceans. Since the PSP and the atmospheric Hg pools were greater towards the inner part of the fjord, it is not entirely possible to discriminate the full extent of the PSP and the atmospheric Hg contribution to the fjord food web. The European Union (EU) Hg maximum level for consumption was exceeded in demersal fish species including tusk (Brosme brosme), blue ling (Molva dypterygia) and common ling (Molva molva) from the inner fjord (1.08 to 1.89 mg kg −1 ww) and from the outer fjord (0.49 to 1.07 mg kg −1 ww). Crustaceans were less contaminated and only European lobster (Homarus gammarus) from inner fjord exceeded the EU limit (0.62 mg kg −1 ww). Selenium (Se) concentrations were also measured in seafood species and Se-Hg co-exposure dynamics are also discussed. © 2019 The Authors
KW  - Bioaccumulation
KW  - Fjords
KW  - Mercury
KW  - Norway
KW  - Seafood safety
KW  - Speciation
KW  - Bioaccumulation
KW  - Biochemistry
KW  - Ecosystems
KW  - Fish
KW  - Hydroelectric power
KW  - Hydroelectric power plants
KW  - Meats
KW  - Seawater effects
KW  - Sediments
KW  - Selenium compounds
KW  - European lobster
KW  - Fjords
KW  - Hydroelectric power station
KW  - Monomethylmercury
KW  - Norway
KW  - Sediment concentration
KW  - Speciation
KW  - Total mercuries
KW  - Mercury (metal)
KW  - mercury
KW  - monomethylmercury
KW  - unclassified drug
KW  - mercury
KW  - sea water
KW  - bioaccumulation
KW  - concentration (composition)
KW  - mercury (element)
KW  - pollution exposure
KW  - seafood
KW  - seawater
KW  - sediment analysis
KW  - spatial distribution
KW  - speciation (chemistry)
KW  - animal tissue
KW  - Article
KW  - biota
KW  - Brosme brosme
KW  - chemical parameters
KW  - concentration (parameter)
KW  - controlled study
KW  - Crustacea
KW  - demersal fish
KW  - dynamics
KW  - European Union
KW  - food contamination
KW  - food intake
KW  - food web
KW  - Homarus gammarus
KW  - hydropower
KW  - marine species
KW  - Molva dypterygia
KW  - Molva molva
KW  - nonhuman
KW  - Norway
KW  - priority journal
KW  - reference value
KW  - runoff
KW  - sea food
KW  - sea pollution
KW  - sediment
KW  - analysis
KW  - animal
KW  - chemistry
KW  - environmental monitoring
KW  - estuary
KW  - fish
KW  - food contamination
KW  - sea food
KW  - sediment
KW  - water pollutant
KW  - Hardangerfjorden
KW  - Hordaland
KW  - Norway
KW  - Brosme brosme
KW  - Crustacea
KW  - Homarus gammarus
KW  - Molva dipterygia
KW  - Molva molva
KW  - Animals
KW  - Environmental Monitoring
KW  - Estuaries
KW  - Fishes
KW  - Food Contamination
KW  - Geologic Sediments
KW  - Mercury
KW  - Norway
KW  - Seafood
KW  - Seawater
KW  - Water Pollutants, Chemical
PB  - Elsevier B.V.
N1  - Cited By :25
N1  - Export Date: 22 August 2022
M3  - Article
DB  - Scopus
N1  - CODEN: STEVA
C2  - 30833261
LA  - English
N1  - Correspondence Address: Azad, A.M.; Institute of Marine Research, P.O. Box 1870, Nordnes, Norway; email: ata@hi.no
UR  - https://www.scopus.com/inward/record.uri?eid=2-s2.0-85062324777&doi=10.1016%2fj.scitotenv.2019.02.352&partnerID=40&md5=e3d8dc38b4fcf9b0440b598246a98a33
ER  - 

TY  - JOUR
TI  - Mitochondrial D-loop DNA analyses of Norway lobster (Nephrops norvegicus) reveals genetic isolation between Atlantic and East Mediterranean populations
T2  - Journal of the Marine Biological Association of the United Kingdom
J2  - J. Mar. Biol. Assoc. U.K.
VL  - 99
IS  - 4
SP  - 933
EP  - 940
PY  - 2019
DO  - 10.1017/S0025315418000929
SN  - 00253154 (ISSN) 
AU  - Gallagher, J.
AU  - Finarelli, J.A.
AU  - Jonasson, J.P.
AU  - Carlsson, J.
AD  - Area52 Research Group, School of Biology and Environmental Science, Earth Institute, University College Dublin, Belfield, Dublin 4, Ireland
AD  - School of Biology and Environmental Science, Earth Institute, University College Dublin, Belfield, Dublin 4, Ireland
AD  - Marine and Freshwater Research Institute, Skúlagata 4, Reykjavík, 101, Iceland
AB  - Nephrops norvegicus is a commercially valuable demersal fisheries species. Relatively little is understood about this species' population dynamics across its distribution with previous mitochondrial and microsatellite studies failing to identify significant population-level differentiation. In this study, sequence variation in the mitochondrial (mtDNA) D-loop was analysed from samples across the distribution range, and compared with COI sequences for this species retrieved from GenBank. Analysis of a 375 bp fragment of the D-loop revealed significant genetic differentiation between samples from the North-east Atlantic and the east Mediterranean (FST = 0.107, P < 0.001). Tau (τ), theta (θ0 and θ1) and Fu's FS values suggest the species spread between 10,500 to 19,000 ybp and subsequently expanded rapidly across the Atlantic. © Marine Biological Association of the United Kingdom 2018.
KW  - Atlantic
KW  - control region
KW  - genetic structure
KW  - glacial refugia
KW  - Mediterranean
KW  - mitochondrial DNA
KW  - phylogenetics
KW  - demersal fishery
KW  - genetic differentiation
KW  - genetic isolation
KW  - genetic marker
KW  - genetic structure
KW  - lobster
KW  - mitochondrial DNA
KW  - phylogenetics
KW  - population dynamics
KW  - refuge
KW  - Atlantic Ocean
KW  - Atlantic Ocean (Northeast)
KW  - Mediterranean Sea
KW  - Mediterranean Sea (East)
KW  - Nephrops norvegicus
PB  - Cambridge University Press
N1  - Cited By :5
N1  - Export Date: 22 August 2022
M3  - Article
DB  - Scopus
N1  - CODEN: JMBAA
LA  - English
N1  - Correspondence Address: Gallagher, J.; Area52 Research Group, Ireland; email: jeanne.gallagher@ucdconnect.ie
UR  - https://www.scopus.com/inward/record.uri?eid=2-s2.0-85055630790&doi=10.1017%2fS0025315418000929&partnerID=40&md5=474dd67b201c15db8d9987bce4278b9d
ER  - 

TY  - JOUR
TI  - Long-term video tracking of cohoused aquatic animals: A case study of the daily locomotor activity of the norway lobster (Nephrops norvegicus)
T2  - Journal of Visualized Experiments
J2  - J. Visualized Exp.
VL  - 2019
IS  - 146
PY  - 2019
DO  - 10.3791/58515
SN  - 1940087X (ISSN) 
AU  - Garcia, J.A.
AU  - Sbragaglia, V.
AU  - Masip, D.
AU  - Aguzzi, J.
AD  - Universitat Oberta de Catalunya, Spain
AD  - Institute of Marine Sciences, Spanish National Research Council (CSIC), Spain
AD  - Institute for Environmental Protection and Research (ISPRA), Spain
AD  - Department of Biology and Ecology of Fishes, Leibniz-Institute of Freshwater Ecology and Inland Fisheries, Spain
AB  - We present a protocol related to a video-tracking technique based on the background subtraction and image thresholding that makes it possible to individually track cohoused animals. We tested the tracking routine with four cohoused Norway lobsters (Nephrops norvegicus) under light-darkness conditions for 5 days. The lobsters had been individually tagged. The experimental setup and the tracking techniques used are entirely based on the open source software. The comparison of the tracking output with a manual detection indicates that the lobsters were correctly detected 69% of the times. Among the correctly detected lobsters, their individual tags were correctly identified 89.5% of the times. Considering the frame rate used in the protocol and the movement rate of lobsters, the performance of the video tracking has a good quality, and the representative results support the validity of the protocol in producing valuable data for research needs (individual space occupancy or locomotor activity patterns). The protocol presented here can be easily customized and is, hence, transferable to other species where the individual tracking of specimens in a group can be valuable for answering research questions. © 2019 Journal of Visualized Experiments.
KW  - Daily activity rhythms
KW  - Environmental Sciences
KW  - Issue 146
KW  - OpenCV
KW  - Python
KW  - Space occupancy
KW  - Tracking
KW  - Video analysis
KW  - animal
KW  - darkness
KW  - locomotion
KW  - male
KW  - Nephropidae
KW  - Norway
KW  - physiology
KW  - procedures
KW  - videorecording
KW  - Animals
KW  - Darkness
KW  - Locomotion
KW  - Male
KW  - Nephropidae
KW  - Norway
KW  - Video Recording
PB  - Journal of Visualized Experiments
N1  - Cited By :2
N1  - Export Date: 22 August 2022
M3  - Article
DB  - Scopus
C7  - e58515
C2  - 31009003
LA  - English
N1  - Correspondence Address: Garcia, J.A.; Universitat Oberta de CatalunyaSpain; email: jagarco@uoc.edu
UR  - https://www.scopus.com/inward/record.uri?eid=2-s2.0-85065071344&doi=10.3791%2f58515&partnerID=40&md5=5e2adb77e887a7084e21444cf9766461
ER  - 

TY  - JOUR
TI  - Can active behaviour stimulators improve fish separation from Nephrops (Nephrops norvegicus) in a horizontally divided trawl codend?
T2  - Fisheries Research
J2  - Fish. Res.
VL  - 211
SP  - 282
EP  - 290
PY  - 2019
DO  - 10.1016/j.fishres.2018.11.027
SN  - 01657836 (ISSN) 
AU  - Melli, V.
AU  - Krag, L.A.
AU  - Herrmann, B.
AU  - Karlsen, J.D.
AD  - DTU Aqua, National Institute of Aquatic Resources, North Sea Science Park, Hirtshals, DK-9850, Denmark
AD  - SINTEF Fisheries and Aquaculture, Willemoesvej 2, Hirtshals, DK-9850, Denmark
AD  - University of Tromsø, Breivika, Tromsø, N-9037, Norway
AB  - A promising design to improve selectivity in the Nephrops-directed trawl fishery is the horizontally divided trawl codend. Previous studies have succeeded in separating the majority of fish from Nephrops; however, cod (Gadus morhua), juvenile roundfish and flatfish still enter the lower compartment in relative high proportions. In this study we investigated if and to which extent it is possible to improve the vertical separation of fish from Nephrops by adding active behaviour stimulators. These stimulators are designed to exploit fish avoidance behaviour and lead them into the upper compartment while Nephrops move into the lower compartment. We tested two types of behaviour stimulators: a chain curtain at the entrance of the lower compartment at the point of separation and a set of rising float-lines inserted ahead of the point of separation. The length-dependent vertical separation of five important commercial fish species and Nephrops was analysed in comparison to the horizontally divided trawl codend with no stimulator, towed in parallel to the test trawl. The results showed that fish's vertical separation can be partially improved by the addition of stimulators, without complicating fishing operations or increasing the proportion of Nephrops that enters the upper compartment. However, the improvement was limited and none of the two active stimulators tested managed to simultaneously improve the separation of cod, juvenile roundfish and flatfish. © 2018 Elsevier B.V.
KW  - Behavioural stimulators
KW  - Bycatch
KW  - Horizontally divided codend
KW  - Nephrops
KW  - Vertical separation
PB  - Elsevier B.V.
N1  - Cited By :14
N1  - Export Date: 22 August 2022
M3  - Article
DB  - Scopus
N1  - CODEN: FISRD
LA  - English
N1  - Correspondence Address: Melli, V.; DTU Aqua, North Sea Science Park, Denmark; email: vmel@aqua.dtu.dk
UR  - https://www.scopus.com/inward/record.uri?eid=2-s2.0-85057378886&doi=10.1016%2fj.fishres.2018.11.027&partnerID=40&md5=19492a74dbbb02a8e8424b9728014b3a
ER  - 

TY  - JOUR
TI  - Diet uncertainty analysis strengthens model-derived indicators of food web structure and function
T2  - Ecological Indicators
J2  - Ecol. Indic.
VL  - 98
SP  - 239
EP  - 250
PY  - 2019
DO  - 10.1016/j.ecolind.2018.11.008
SN  - 1470160X (ISSN) 
AU  - Bentley, J.W.
AU  - Hines, D.
AU  - Borrett, S.
AU  - Serpetti, N.
AU  - Fox, C.
AU  - Reid, D.G.
AU  - Heymans, J.J.
AD  - Scottish Association for Marine Science, Scottish Marine Institute, Oban, PA37 1QA, United Kingdom
AD  - Department of Biology and Marine Biology, University of North Carolina Wilmington, Wilmington, NC  28403, United States
AD  - Duke Network Analysis Center, Social Science Research Institute, Duke University, Durham, NC  27708, United States
AD  - Marine Institute, Rinville, Oranmore, Co., Galway, H91 R673, Ireland
AD  - European Marine Board, Wandelaarkaai 7, Oostende, 8400, Belgium
AB  - Ecological Network Analysis (ENA) can inform marine management decisions by producing indicators that describe ecosystem health and function. Reporting ENA indicators with uncertainty boundaries lets end-users draw stronger inferences and can increase confidence in model results. However, few studies developing these indicators have estimated uncertainty due to data limitations and computational challenges. In this study, we used Linear Inverse Modelling with an Ecopath model of the Irish Sea to investigate how the incorporation of uncertainty in dietary data can strengthen inferences based on model-derived ENA indicators. A Monte Carlo approach was used to generate ten thousand data-bound parameterisations for the Irish Sea food web and provide plausible distribution estimates for functional group diets. ENA results captured the plausible range of state-indicators and provided robust estimates of the control exerted by components within the food web. Results suggest that, higher trophic components, such as mammals, birds, and elasmobranchs in the Irish Sea are controlled by mid-to-low trophic components, such as small pelagic fish, invertebrates, and plankton. Fisheries discards also played an important role in the flow of energy to groups such as Nephrops (Norway lobster), crabs and lobsters, and seabirds. These results bolster our understanding of food web dynamics in the Irish Sea and demonstrate how information derived from ENA indicators can have implications for effective and sustainable ecosystem based management. Finally, the methods established here represent an important step in the maturation of marine ecosystem modelling and ENA for management purposes. © 2018 Elsevier Ltd
KW  - Ecological Network Analysis
KW  - Ecopath
KW  - Ecosystem based management
KW  - Food web
KW  - Linear inverse modelling
KW  - Ecosystems
KW  - Inverse problems
KW  - Mammals
KW  - Shellfish
KW  - Ecological network analysis
KW  - Ecopath
KW  - Ecosystem-based management
KW  - Food webs
KW  - Inverse modelling
KW  - Uncertainty analysis
KW  - community structure
KW  - decision analysis
KW  - diet
KW  - ecological approach
KW  - ecosystem function
KW  - ecosystem management
KW  - ecosystem modeling
KW  - energy flow
KW  - environmental indicator
KW  - fishery discard
KW  - food web
KW  - lobster
KW  - marine ecosystem
KW  - network analysis
KW  - seabird
KW  - sustainability
KW  - sustainable development
KW  - uncertainty analysis
KW  - Atlantic Ocean
KW  - Irish Sea
KW  - Aves
KW  - Decapoda (Crustacea)
KW  - Elasmobranchii
KW  - Invertebrata
KW  - lobster
KW  - Mammalia
KW  - Nephrops
KW  - Nephrops norvegicus
PB  - Elsevier B.V.
N1  - Cited By :14
N1  - Export Date: 22 August 2022
M3  - Article
DB  - Scopus
LA  - English
UR  - https://www.scopus.com/inward/record.uri?eid=2-s2.0-85056212799&doi=10.1016%2fj.ecolind.2018.11.008&partnerID=40&md5=ddd611303594439ab2f1a8797e35bfe9
ER  - 

TY  - JOUR
TI  - A pilot study for an innovative approach highlighting Actin and COI mRNAs as potential biomarkers of quality of the edible crustacean Nephrops norvegicus (Linnaeus, 1758)
T2  - Food Control
J2  - Food Control
VL  - 97
SP  - 58
EP  - 66
PY  - 2019
DO  - 10.1016/j.foodcont.2018.10.003
SN  - 09567135 (ISSN) 
AU  - Costa, C.
AU  - Pinsino, A.
AU  - Bonaventura, R.
AU  - Russo, R.
AU  - Zito, F.
AU  - Matranga, V.
AD  - Consiglio Nazionale Delle Ricerche, Istituto di Biomedicina e Immunologia Molecolare “A. Monroy”, Via Ugo La Malfa 153, Palermo, 90146, Italy
AB  - Widely appreciated in gastronomy, many harvested and farmed Crustacean species are a great economic resource in the fishery business, throughout the world. Factors like pollutants and/or improper management in on-board/on-shore practices may adversely affect their edible quality and shelf-life. Recent studies from applied scientific research have been supporting the fishing industry and trading companies, in order to improve post-harvest practices and offer a safe and competitive product of high quality. Here, we developed an innovative molecular approach to get basic information on crustacean quality by using the European lobster Nephrops norvegicus (Linnaeus, 1758). For the first time, we investigated muscle-exudates of thawed lobsters for the presence of nucleic acids and analysed mRNA targets selected at NCBI to test their potential use as biomarkers of quality in frozen-thawed seafood. By RT-PCRs and sequencing we validated small amplicons of Actin, Cytochrome oxidase subunit 1 (COI), Calpain M, Prophenoloxidase (ppo) and Crustin-like antimicrobial peptide. In comparative One Step RT-PCR and/or One Step RT-qPCR assays, we analysed their amplification profiles at 1, 4 and 7 days after thawing (a.t.), in lobsters maintained to checked temperatures from capture. Based on amplification efficiency (AE), inversely correlated to the time after thawing and loss of RNA targets integrity, we identified new highly sensitive, species specific early indicators of quality. Our results highlight the advantage of using amplicons from exudates in different food science applications including authenticity/traceability, and provide new insights for the development of scientific tools applicable to crustacean quality monitoring on industrial-scale. © 2018 Elsevier Ltd
KW  - Barcode
KW  - Biomarker
KW  - Decay
KW  - Exudate
KW  - Lobster
KW  - Seafood
PB  - Elsevier Ltd
N1  - Cited By :1
N1  - Export Date: 22 August 2022
M3  - Article
DB  - Scopus
N1  - CODEN: FOOCE
LA  - English
N1  - Correspondence Address: Costa, C.; Consiglio Nazionale Delle Ricerche, Via Ugo La Malfa 153, Italy; email: caterina.costa@ibim.cnr.it
UR  - https://www.scopus.com/inward/record.uri?eid=2-s2.0-85055993379&doi=10.1016%2fj.foodcont.2018.10.003&partnerID=40&md5=54f54874cfe5e31dbfd4ab93ddfe15a1
ER  - 

TY  - JOUR
TI  - A game of two halves: Bycatch reduction in Nephrops mixed fisheries
T2  - Fisheries Research
J2  - Fish. Res.
VL  - 210
SP  - 31
EP  - 40
PY  - 2019
DO  - 10.1016/j.fishres.2018.09.019
SN  - 01657836 (ISSN) 
AU  - Cosgrove, R.
AU  - Browne, D.
AU  - Minto, C.
AU  - Tyndall, P.
AU  - Oliver, M.
AU  - Montgomerie, M.
AU  - McHugh, M.
AD  - Irish Sea Fisheries Board (BIM), New Docks, Galway, Ireland
AD  - Marine and Freshwater Research Centre, Galway-Mayo Institute of Technology (GMIT), Dublin Road, Galway, Ireland
AD  - Seafish, Origin Way, Europarc, N.E. Lincs, Grimsby, DN37 9TZ, United Kingdom
AB  - Trawlers that target Nephrops norvegicus and a range of demersal fish species need gear options to reduce bycatch and address European Union landing obligation requirements. We demonstrated how this can be achieved by using inclined panels to separate fish species into an upper codend with 90 mm T90-mesh, and Nephrops norvegicus into a lower codend with 80 mm diamond-mesh. A nested mixed effects model was developed to compare proportional catch at length of key species retained in test or control trawls, and based on this, the conditional probability of retention in the upper and lower test trawl codends. Haddock (Melanogrammus aeglefinus) and whiting (Merlangius merlangus) < minimum conservation reference size (MCRS) were significantly reduced, while haddock ≥ MCRS, Nephrops, cod (Gadus morhua), monkfish (Lophius piscatorius), and commercial flatfish catches were generally maintained in the test trawl. Model outputs demonstrated effective separation of Nephrops into the lower codend, and size dependent separation of haddock and whiting into the upper codend. Strong performance of this catch separation device facilitates alternative selectivity measures depending on landing obligation requirements. Additional benefits such as improved catch quality and reduced catch sorting times, but also the need for further incentives to encourage industry uptake are discussed. © 2018 The Author(s)
KW  - Catch separation
KW  - Double codend
KW  - Inclined separator-panel
KW  - Landing obligation
KW  - Nested binomial
PB  - Elsevier B.V.
N1  - Cited By :14
N1  - Export Date: 22 August 2022
M3  - Article
DB  - Scopus
N1  - CODEN: FISRD
LA  - English
N1  - Correspondence Address: Cosgrove, R.; Irish Sea Fisheries Board (BIM), New Docks, Ireland; email: cosgrove@bim.ie
UR  - https://www.scopus.com/inward/record.uri?eid=2-s2.0-85054840500&doi=10.1016%2fj.fishres.2018.09.019&partnerID=40&md5=3273cb25f90b4ae6b8e3ee57cdc88ead
ER  - 

TY  - JOUR
TI  - Fishing pressure impacts the abundance gradient of European lobsters across the borders of a newly established marine protected area
T2  - Proceedings of the Royal Society B: Biological Sciences
J2  - Proc. R. Soc. B Biol. Sci.
VL  - 286
IS  - 1894
PY  - 2019
DO  - 10.1098/rspb.2018.2455
SN  - 09628452 (ISSN) 
AU  - Kleiven, P.J.N.
AU  - Espeland, S.H.
AU  - Olsen, E.M.
AU  - Abesamis, R.A.
AU  - Moland, E.
AU  - Kleiven, A.R.
AD  - Institute of Marine Research, Nye Flødevigveien 20, His, 4817, Norway
AD  - Center for Coastal Research, Department of Natural Sciences, Faculty of Science and Engineering, University of Agder, Kristiansand, 4604, Norway
AD  - Silliman University-Angelo King Center for Research and Environmental Management, Bantayan, Dumaguete City, 6200, Philippines
AB  - Marine protected areas (MPAs) are considered viable fisheries management tools due to their potential benefits of adult spillover and recruitment subsidy to nearby fisheries. However, before-after control-impact studies that explore the biological and fishery effects of MPAs to surrounding fisheries are scarce. We present results from a fine-scale spatial gradient study conducted before and after the implementation of a 5 km 2 lobster MPA in southern Norway. A significant nonlinear response in lobster abundance, estimated as catch-per-unit-effort (CPUE) from experimental fishing, was detected within 2 years of protection. After 4 years, CPUE values inside the MPA had increased by a magnitude of 2.6 compared to before-protection values. CPUE showed a significant nonlinear decline from the centre of the MPA, with a depression immediately outside the border and a plateau in fished areas. Overall fishing pressure almost doubled over the course of the study. The highest increase in fishing pressure (by a magnitude of 3) was recorded within 1 km of the MPA border, providing a plausible cause for the depression in CPUE. Taken together, these results demonstrate the need to regulate fishing pressure in surrounding areas when MPAs are implemented as fishery management tools. © 2019 The Authors. Published by the Royal Society under the terms of the Creative Commons Attribution License http://creativecommons.org/licenses/by/4.0/, which permits unrestricted use, provided the original author and source are credited.
KW  - Catch-per-unit-effort
KW  - Decapod crustacean
KW  - Homarus gammarus
KW  - Marine protected area
KW  - Recreational fisheries
KW  - Spillover
KW  - abundance
KW  - catch per unit effort
KW  - catch statistics
KW  - crustacean
KW  - ecological impact
KW  - fishery management
KW  - fishing
KW  - implementation process
KW  - lobster
KW  - marine ecosystem
KW  - protected area
KW  - recreational activity
KW  - spillover effect
KW  - Norway
KW  - Crustacea
KW  - Homarus gammarus
KW  - animal
KW  - environmental protection
KW  - fishery
KW  - Nephropidae
KW  - Norway
KW  - physiology
KW  - population density
KW  - Animals
KW  - Conservation of Natural Resources
KW  - Fisheries
KW  - Nephropidae
KW  - Norway
KW  - Population Density
PB  - Royal Society Publishing
N1  - Cited By :21
N1  - Export Date: 22 August 2022
M3  - Article
DB  - Scopus
C7  - 20182455
N1  - CODEN: PRLBA
C2  - 30963876
LA  - English
N1  - Correspondence Address: Kleiven, P.J.N.; Institute of Marine Research, Nye Flødevigveien 20, Norway; email: portiakleiven@gmail.com
UR  - https://www.scopus.com/inward/record.uri?eid=2-s2.0-85061343119&doi=10.1098%2frspb.2018.2455&partnerID=40&md5=9bfd5346f31d394f50b65cdb659506bf
ER  - 

TY  - CHAP
TI  - Post-harvest processing, value addition and marketing of lobsters
T2  - Lobsters: Biology, Fisheries and Aquaculture
J2  - Lobsters: Biology, Fisheries and Aquaculture
SP  - 604
EP  - 633
PY  - 2019
DO  - 10.1007/978-981-32-9094-5_14
SN  - 9789813290945 (ISBN); 9789813290938 (ISBN)
AU  - Vijayakumaran, M.
AU  - Radhakrishnan, E.V.
AU  - Maheswarudu, G.
AU  - Srinivasa Gopal, T.K.
AU  - Lakshmi Pillai, S.
AD  - ICAR-Central Marine Fisheries Research Institute, Cochin, Kerala, India
AD  - ICAR-Central Institute of Fisheries Technology, Cochin, Kerala, India
AB  - Seafood is the most commonly traded commodity in the world and the export value of world trade in fish was S136 billion in 2013. Lobster remains a highly prized delicacy the world over. World lobster catch has been steadily increasing over the years and 3,08,926 tonnes were harvested from capture fisheries in 2015. The four main commercial lobster species contributing to 80% of the total world catch are the American lobster (Homarus americanus), the European lobster, H. gammarus, the Norway lobster Nephrops norvegicus and the Spiny lobster Panulirus argus. World trade in lobster has grown steadily with both exports and imports showing an increasing trend. During the past 13 years, world trade in lobster grew substantially, from 1,10, 000 tonnes in 2001 to over 1,70, 000 tonnes in 2014. Total lobster trade in 2014 was valued at USS3.3 billion, almost double that of 13 years earlier. The USA was the largest importer of lobster products worth USS1.29 billion in 2014, (36.2%), followed by China with USS576.7 million (17.4%) and Canada with 334.5 million (10.2%). Lobsters are marketed live, processed and frozen form, and the demand for these products is guided by the consumer preference and price. Chinese and Japanese consumers prefer live lobsters, as seafood in live condition ensures freshness and good quality of the meat. The processed lobster market has also developed considerably in recent years, with companies seeking to make lobster products more easily accessible and attractive to the consumer. Annual average capture fisheries production of lobsters in India is 1696 tonnes (2000-2016), mainly constituted by the spiny and slipper lobsters. The annual average lobster export from India between 1997 and 2014 was 1417 tonnes val ued at USS 20.1 million. India exports lobsters to 22 countries in Europe and Asia and China followed by UAE are the largest importers from India. Nearly 25 different lobster products including live lobsters are exported from India. Fresh-chilled whole spiny lobster followed by frozen whole spiny lobster form the major export. Recently IQF lobsters (spiny and slipper) have found good export market, especially in Europe. The volume of plate-frozen whole cooked lobster in Japan has drastically come down from 1000 tonnes in 2000 to 361 tonnes in 2014, probably due to increased demand for IQF whole cooked lobster. Online marketing of sea food is creating waves especially in the western countries and India too should take advantage of this to market the lobster products to boost export. The volume of live lobster export have to be substantially increased to fetch the premium price offered to this product in the international market. © Springer Nature Singapore Pte Ltd. 2019.
KW  - Export
KW  - Live lobsters
KW  - Marketing
KW  - Seafood
PB  - Springer Singapore
N1  - Cited By :2
N1  - Export Date: 22 August 2022
M3  - Book Chapter
DB  - Scopus
LA  - English
N1  - Correspondence Address: Vijayakumaran, M.; ICAR-Central Marine Fisheries Research InstituteIndia; email: manambrakatv@gmail.com
UR  - https://www.scopus.com/inward/record.uri?eid=2-s2.0-85085414283&doi=10.1007%2f978-981-32-9094-5_14&partnerID=40&md5=3253616040b0ce512c3a58b898e59f02
ER  - 

TY  - CONF
TI  - Live transport of Norway lobster with mobile RSW system for an international market
C3  - Refrigeration Science and Technology
J2  - Refrigeration Sci. Technol.
VL  - 2019-August
SP  - 3641
EP  - 3648
PY  - 2019
DO  - 10.18462/iir.icr.2019.0422
SN  - 01511637 (ISSN); 9782362150357 (ISBN)
AU  - Wolff, R.
AU  - Tveit, G.M.
AU  - Widell, K.N.
AU  - Erikson, U.
AU  - Indergård, E.
AU  - Nordtvedt, T.S.
AD  - SINTEF Ocean, Trondheim, Norway
AB  - There is a large potential in increased export of seafood from Norway and one of the categories that yet is little explored is live crustaceans. Transport of living animals requires extra precautions regarding the health and well-being of the animal. In this study, Norway lobster (Nephrops norvegicus) were chilled with refrigerated sea water, while transported in a truck. A mobile RSW system with CO2 as refrigerant was used to provide chilled water below 5 °C. The temperatures in the chilling water were stable during the entire transport and the water had good oxygen saturation and stable pH-values, which is important for the welfare and survival rate of the lobsters. The survival rate of the crustaceans was good after transportation, and overall, the study showed that there is a potential for increased transportation of live lobster, without limiting the welfare of the animals. © 2019 International Institute of Refrigeration. All rights reserved.
KW  - CO2
KW  - Live transportation
KW  - Norway lobster
KW  - RSW
KW  - Seafood
KW  - Animals
KW  - Carbon dioxide
KW  - IIR filters
KW  - Refrigeration
KW  - Seawater
KW  - Chilled water
KW  - Chilling water
KW  - International markets
KW  - Living animals
KW  - Nephrops norvegicus
KW  - Norway lobster
KW  - Oxygen saturation
KW  - Seafood
KW  - International trade
A2  - Minea V.
PB  - International Institute of Refrigeration
N1  - Export Date: 22 August 2022
M3  - Conference Paper
DB  - Scopus
C7  - 422
LA  - English
N1  - Correspondence Address: Widell, K.N.; SINTEF OceanNorway; email: kristina.widell@sintef.no
UR  - https://www.scopus.com/inward/record.uri?eid=2-s2.0-85082705682&doi=10.18462%2fiir.icr.2019.0422&partnerID=40&md5=22dd86bf9e0267ba362eb68b8205d141
ER  - 

TY  - JOUR
TI  - Mesh sticking probability in fishing gear selectivity: Methodology and case study on Norway lobster (Nephrops norvegicus) and mantis shrimp (Squilla mantis) in the Mediterranean sea creel fishery
T2  - Mediterranean Marine Science
J2  - Mediterr. Mar. Sci.
VL  - 20
IS  - 3
SP  - 487
EP  - 495
PY  - 2019
DO  - 10.12681/mms.19018
SN  - 1108393X (ISSN) 
AU  - Brčić, J.
AU  - Herrmann, B.
AU  - Mašanović, M.
AU  - Šifner, S.K.
AU  - Baranović, M.
AU  - Škeljo, F.
AD  - University of Split, University Department of Marine Studies, Rudera Boškovića 37, Split, 21000, Croatia
AD  - SINTEF Ocean, Fishing Gear Technology, Willemoesvej 2, Hirtshals, 9850, Denmark
AD  - University of Tromsø, Breivika, Tromsø, N-9037, Norway
AD  - Underwater research club of University of Split, Livanjska 5, Split, 21000, Croatia
AB  - Fish or crustaceans stuck in the fishing gear meshes can lead to operational problems in some fisheries and thereby affect the economic gain. However, mesh sticking probability has never been formally quantified as a part of the estimation of fishing gear size selectivity. Therefore, this study developed a size selection model and estimation procedure that, besides the size dependent retention and escape probabilities, includes the size dependent mesh sticking probability. The new method was applied to quantify the size dependent retention, sticking and escape probabilities for mantis shrimp (Squilla mantis) and Norway lobster (Nephrops norvegicus) in creels with 41 mm square mesh netting. The mesh sticking probability was found to display a bell-shaped curvature with a maximum value for a specific carapace length and decreasing probabilities for both smaller and bigger individuals. For mantis shrimp the maximum sticking probability was found for 32.5 mm carapace length with a value at 13.5%, while 63.1% and 23.4% of that size were respectively retained inside the creels and escaped. For Norway lobster the maximum sticking probability was 2% and occurred for 34.0 mm carapace length. The method and estimation procedure presented in this study might be applicable for quantifying mesh sticking probability as an integral part of future fishing gear size selectivity studies on other species and fisheries. © 2019 Mediterranean Marine Science.
KW  - Creels
KW  - Mantis shrimp
KW  - Norway lobster
KW  - Selectivity
KW  - Sticking probability
PB  - Hellenic Centre for Marine Research
N1  - Cited By :1
N1  - Export Date: 22 August 2022
M3  - Article
DB  - Scopus
LA  - English
N1  - Correspondence Address: Brčić, J.; University of Split, Rudera Boškovića 37, Croatia; email: jure.brcic@unist.hr
UR  - https://www.scopus.com/inward/record.uri?eid=2-s2.0-85080935219&doi=10.12681%2fmms.19018&partnerID=40&md5=86bab2b9331d807b6606696b26d6b349
ER  - 

TY  - CHAP
TI  - A net positive effect? Assessing the impact on fishing opportunities within multiple-use MPAs. A case study from Scotland
T2  - Marine Protected Areas: Science, Policy and Management
J2  - Marine Protected Areas: Science, Policy and Management
SP  - 437
EP  - 458
PY  - 2019
DO  - 10.1016/B978-0-08-102698-4.00022-8
SN  - 9780081026984 (ISBN); 9780081026991 (ISBN)
AU  - Williams, C.
AU  - Taylor, P.
AU  - Underdown, N.
AD  - Center for Coastal Economies, New Economics Foundation, London, United Kingdom
AD  - The Open Seas Trust, Pitlochry, United Kingdom
AB  - Spatial management of marine fisheries in the form of exclusions for certain gear types in specific areas is one of the primary means of limiting the impact of fisheries on the wider marine environment. Whether limiting heavy towed gear use in sensitive benthic habitats, or limiting the direct impacts of fishing mortality on seasonal spawning aggregations, spatial management can be the most effective tool to restrict unwanted negative impacts from fishing. Understanding the impacts of Marine Protected Areas in economic, as well as environmental terms, is crucial for managers, fishers and researchers alike. Spatial restrictions are often anticipated to have overall negative economic impacts for the fishing industry, which are supported by lobbying and campaigns against MPAs and the associated fisheries management. Seeing the spatial management of fisheries as a fishing opportunity, i.e. a quantified entitlement to fish is an area of fisheries research which is developing in a UK context but requires more case studies. The Scottish langoustine (Nephrops norvegicus) and king scallop (Pecten maximus) fisheries at key ports were selected as case studies for this chapter, examining whether the loss of fishing opportunities within Marine Protected Areas in Scotland have been as ‘economically disastrous’ as claimed by industry. © 2020 Elsevier Ltd. All rights reserved.
KW  - Fisheries management
KW  - Marine protection areas
KW  - Nephrops norvegicus
KW  - Pectin maximus
KW  - Scotland
KW  - Spatial management
PB  - Elsevier
N1  - Export Date: 22 August 2022
M3  - Book Chapter
DB  - Scopus
LA  - English
UR  - https://www.scopus.com/inward/record.uri?eid=2-s2.0-85080821727&doi=10.1016%2fB978-0-08-102698-4.00022-8&partnerID=40&md5=812bdd998daaa929edf0fe1ca1a40b81
ER  - 

TY  - JOUR
TI  - Fishing effort alternatives for the management of demersal fisheries in the western mediterranean 
ST  - Alternativas de esfuerzo de pesca para la gestión de las pesquerías demersales en el mediterráneo occidental
T2  - Scientia Marina
J2  - Sci. Mar.
VL  - 83
IS  - 4
SP  - 293
EP  - 304
PY  - 2019
DO  - 10.3989/scimar.04937.29B
SN  - 02148358 (ISSN) 
AU  - Martín, P.
AU  - Maynou, F.
AU  - Garriga-Panisello, M.
AU  - Ramírez, J.
AU  - Recasens, L.
AD  - Institut de Ciències del Mar, CSIC, Pg. Marítim de la Barceloneta, 37-39, Barcelona, 08003, Spain
AB  - Management alternatives based on fishing effort for the demersal fisheries in the western Mediterranean were tested, with the novelty of examining management alternatives at temporal scales smaller than one year. Nine scenarios were considered on the basis of input control: decrease in the number of fishing days, which may correspond to cessation of activity of vessels or lower activity of the fleet; and implementation of seasonal closures of one-, two-and three-month duration in winter, spring, summer and autumn. The approach is based on a multispecies and multigear bioeconomic model. We selected a total of ten species (Merluccius merluccius, Nephrops norvegicus, Mullus barbatus, Mullus surmuletus, Parapenaeus longirostris, Lophius piscatorius, Lophius budegassa, Aristeus antennatus, Phycis blennoides and Lepidorhombus boscii) and seven fleets, defined as a combination of fishing gear (bottom trawl, entangling nets and longline) and fleet segment. A similar decrease in F is achieved with a 20% reduction of fishing effort (days) or with two-to three-month closures. Maximum Sustainable Yield (MSY) for all stocks would be achieved only with such a drastic reduction of fishing effort (>80% of fishing days by the end of the five years of simulation) that, in practice, its application can be considered unrealistic, since it would represent a very low activity of all fishing fleets over the year. © 2019 CSIC.
KW  - Demersal fisheries
KW  - Fisheries management
KW  - Fishing effort
KW  - Western Mediterranean
KW  - demersal fishery
KW  - fishery management
KW  - fishery production
KW  - fishing effort
KW  - seasonal variation
KW  - spatiotemporal analysis
KW  - sustainability
KW  - Mediterranean Sea
KW  - Mediterranean Sea (West)
KW  - Aristeus antennatus
KW  - Lepidorhombus boscii
KW  - Lophius budegassa
KW  - Lophius piscatorius
KW  - Merluccius merluccius
KW  - Mullus barbatus
KW  - Mullus surmuletus
KW  - Nephrops norvegicus
KW  - Parapenaeus longirostris
KW  - Phycis blennoides
PB  - CSIC Consejo Superior de Investigaciones Cientificas
N1  - Cited By :5
N1  - Export Date: 22 August 2022
M3  - Article
DB  - Scopus
N1  - CODEN: SCIME
LA  - English
N1  - Correspondence Address: Martín, P.; Institut de Ciències del Mar, Pg. Marítim de la Barceloneta, 37-39, Spain; email: paloma@icm.csic.es
UR  - https://www.scopus.com/inward/record.uri?eid=2-s2.0-85076448594&doi=10.3989%2fscimar.04937.29B&partnerID=40&md5=36860442da27bf2991cf8363e657ebea
ER  - 

TY  - CONF
TI  - A comparative study of mechanical properties of biodegradable PBSAT and Pa gillnets in Norwegian coastal waters
C3  - Proceedings of the International Conference on Offshore Mechanics and Arctic Engineering - OMAE
J2  - Proc Int Conf Offshore Mech Arct Eng - OMAE
VL  - 4
PY  - 2019
DO  - 10.1115/OMAE2019-95350
SN  - 9780791858790 (ISBN)
AU  - Su, B.
AU  - Føre, H.M.
AU  - Grimaldo, E.
AD  - SINTEF Ocean, Trondheim, Norway
AB  - This paper presents a comparative study of mechanical properties of biodegradable PBSAT (polybutylene succinate co-adipate-co-terephthalate) and conventional polyamide (PA) gillnets used in Norwegian fisheries. Field tests were performed to simulate abandoned, lost, or otherwise discarded fishing gear. Changes in mechanical properties of PBSAT and PA nets in two Norwegian coastal environments were studied. Samples of biodegradable PBSAT gillnets and PA gillnets were placed inside modified lobster pots at four different locations: two outside the island Hitra in the middle of Norway and two outside Tromsø in the north of Norway. For each pot, seawater temperature was logged each hour, and net samples were retrieved for analyses at 3 to 9 months intervals. Tensile strength testing was performed to determine and compare mechanical properties of biodegradable and PA monofilaments and gillnets. Comparative analyses were conducted, aimed at investigating the different behaviors of biodegradable material and conventional PA material, and the possible influence of seawater temperature on the degradation process of biodegradable PBSAT gillnets. Reduced tensile strength and elongation at break, and a slight increase in stiffness was observed for both PA and PBSAT monofilaments after the field trial at Hitra, indicating degradation of both polymer materials. After 25 months immersion in seawater, the PBSAT gillnets exhibited a significant reduction of tensile strength due to seawater exposure (35%), and the tensile strength of PBSAT gillnets was then 26% lower than the average strength of the PA net samples. Copyright © 2019 ASME.
KW  - Arctic engineering
KW  - Fisheries
KW  - Offshore oil well production
KW  - Seawater
KW  - Tensile testing
KW  - Biodegra-dable materials
KW  - Coastal environments
KW  - Comparative analysis
KW  - Comparative studies
KW  - Discarded fishing gears
KW  - Polybutylene succinate
KW  - Reduced tensile strength
KW  - Seawater temperature
KW  - Tensile strength
PB  - American Society of Mechanical Engineers (ASME)
N1  - Cited By :2
N1  - Export Date: 22 August 2022
M3  - Conference Paper
DB  - Scopus
C7  - V004T03A001
N1  - CODEN: PIOSE
LA  - English
UR  - https://www.scopus.com/inward/record.uri?eid=2-s2.0-85075833056&doi=10.1115%2fOMAE2019-95350&partnerID=40&md5=a1742c3c358ecf76c56525cadde93aaf
ER  - 

TY  - JOUR
TI  - Using vertical distribution to separate fish from crustaceans in a mixed species trawl fishery
T2  - Canadian Journal of Fisheries and Aquatic Sciences
J2  - Can. J. Fish. Aquatic Sci.
VL  - 76
IS  - 10
SP  - 1781
EP  - 1794
PY  - 2019
DO  - 10.1139/cjfas-2018-0313
SN  - 0706652X (ISSN) 
AU  - Karlsen, J.D.
AU  - Krag, L.A.
AU  - Herrmann, B.
AU  - Lund, H.S.
AD  - DTU Aqua, National Institute of Aquatic Resources, North Sea Science Park, Hirtshals, DK-9850, Denmark
AD  - SINTEF Fisheries and Aquaculture, Fishing Gear Technology, Willemoesvej 2, Hirtshals, DK-9850, Denmark
AD  - Danish Fishermen Producer Organisation, Nordensvej 3, Taulov, Fredericia, DK-7000, Denmark
AB  - A major challenge in mixed fisheries is achieving acceptable size selectivity for morphologically different species using the same fishing gear. Separator trawls can have different selective properties in the upper and lower compartments and provide successful separation of species. We used a horizontally divided codend with small square meshes (40 mm) and a simple frame to stimulate fish to swim into the upper compartment. The majority of the fish were separated successfully from Nephrops (Nephrops norvegicus), but their preference were uniform. Less than 10% of the Nephrops entered the upper compartment. Length-based analysis revealed three patterns of separation efficiency among nine commercial species: length-dependent separation and preference for the upper or lower compartments. The separation efficiency should be improved for small roundfish and flatfish. There was little diel effect on the separation efficiency. The preference of fish for a compartment, taking the relative height of that compartment into account, was established for this and similar previous studies to enable comparison of results. We recommend length-based analysis to account for the fished population when interpreting results. © 2019, Canadian Science Publishing. All rights reserved.
KW  - commercial species
KW  - crustacean
KW  - fish
KW  - fishery
KW  - fishing gear
KW  - flatfish
KW  - morphology
KW  - vertical distribution
KW  - Crustacea
KW  - Nephrops
KW  - Nephrops norvegicus
KW  - Pleuronectiformes
PB  - Canadian Science Publishing
N1  - Cited By :9
N1  - Export Date: 22 August 2022
M3  - Article
DB  - Scopus
N1  - CODEN: CJFSD
LA  - English
N1  - Correspondence Address: Karlsen, J.D.; DTU Aqua, North Sea Science Park, Denmark; email: jka@aqua.dtu.dk
UR  - https://www.scopus.com/inward/record.uri?eid=2-s2.0-85072901785&doi=10.1139%2fcjfas-2018-0313&partnerID=40&md5=4edac237b4282da71ea570284debdf32
ER  - 

TY  - JOUR
TI  - North Sea demersal fisheries prefer specific benthic habitats
T2  - PLoS ONE
J2  - PLoS ONE
VL  - 13
IS  - 12
PY  - 2018
DO  - 10.1371/journal.pone.0208338
SN  - 19326203 (ISSN) 
AU  - van der Reijden, K.J.
AU  - Hintzen, N.T.
AU  - Govers, L.L.
AU  - Rijnsdorp, A.D.
AU  - Olff, H.
AD  - Groningen Institute for Evolutionary Life Sciences (GELIFES), University of Groningen, Groningen, Netherlands
AD  - Wageningen Marine Research, Ijmuiden, Netherlands
AD  - Department of Coastal Systems, Royal Netherlands Institute for Sea Research (NIOZ), Texel, Netherlands
AD  - Aquaculture and Fisheries, Wageningen University, Wageningen, Netherlands
AB  - Introduction The future protection of marine biodiversity through good conservation planning requires both the identification of key habitats with unique ecological characteristics and detailed knowledge of their human utilization through fisheries. Demersal fisheries are important disturbers of benthic habitats. They often have a heterogeneous spatial distribution, pressurizing particular habitats with high abundances of target species. For the North Sea, we quantified the commonness/rarity of habitats in relation to the environmental determinants of so-called fishing hotspots, to support better-informed conservation planning of benthic habitats in this intensively used continental shelf. Methods We first distinguished 9 main seascapes in the study area based on seabed morphology. Secondly, we determined average fishing intensity and fishing hotspots using VMS-data for the three dominant Dutch fisheries from 2008 to 2015: beam-trawlers targeting sole Solea solea (Beam-Sole), beam-trawlers targeting plaice Pleuronectes platessa (Beam-Plaice), and otter-trawlers targeting Norway lobster Nephrops norvegicus and demersal fish (Otter-Mix). Within the seascapes subjected to >80% of the fishing activity, nineteen environmental factors (summarized by PCA) were used to ecologically characterize fishing hotspot locations using MaxEnt response modelling. Results We found that all three fisheries target highly specific, uncommon habitats. Beam-Sole fishers targeted warmer, shallow, dynamic, nearshore habitats, and within these specifically the depressions between sand ridges. Beam-Plaice fishers mainly targeted the exposed, non-muddy flanks of the Dogger Bank and similar large-scale elevations (50–75 km) where especially the ridges of smaller sand banks are used. Otter-Mix fisheries concentrated in areas with low bed shear stress, located in muddy, relatively deeper areas. Implications This study is the first to provide insight in benthic habitat types that are frequently targeted by fishers in the North Sea. We demonstrated unequal exploitation pressure between seabed habitats, with the majority of hotspots in the less common habitats. Our results hence contribute to a more effective, ecologically informed planning for the protection and monitoring of all seabed habitats and biodiversity of the North Sea. © 2018 van der Reijden et al. This is an open access article distributed under the terms of the Creative Commons Attribution License, which permits unrestricted use, distribution, and reproduction in any medium, provided the original author and source are credited.
KW  - article
KW  - biodiversity
KW  - continental shelf
KW  - demersal fish
KW  - environmental factor
KW  - fishery
KW  - fishing
KW  - habitat
KW  - human
KW  - lobster
KW  - monitoring
KW  - morphology
KW  - nonhuman
KW  - North Sea
KW  - Norway
KW  - otter
KW  - Pleuronectes platessa
KW  - shear stress
KW  - ship
KW  - Solea solea
KW  - animal
KW  - ecology
KW  - ecosystem
KW  - environmental protection
KW  - fishery
KW  - North Sea
KW  - statistics and numerical data
KW  - Animals
KW  - Biodiversity
KW  - Conservation of Natural Resources
KW  - Ecology
KW  - Ecosystem
KW  - Fisheries
KW  - Humans
KW  - North Sea
PB  - Public Library of Science
N1  - Cited By :15
N1  - Export Date: 22 August 2022
M3  - Article
DB  - Scopus
C7  - e0208338
N1  - CODEN: POLNC
C2  - 30562357
LA  - English
N1  - Correspondence Address: van der Reijden, K.J.; Groningen Institute for Evolutionary Life Sciences (GELIFES), Netherlands; email: k.j.van.der.reijden@rug.nl
UR  - https://www.scopus.com/inward/record.uri?eid=2-s2.0-85058785239&doi=10.1371%2fjournal.pone.0208338&partnerID=40&md5=bd61a353b891057ea3d7278a852e1676
ER  - 

TY  - JOUR
TI  - The efficiency of sieve-panels for bycatch separation in Nephrops trawls
T2  - Fisheries Management and Ecology
J2  - Fish. Manage. Ecol.
VL  - 25
IS  - 6
SP  - 464
EP  - 473
PY  - 2018
DO  - 10.1111/fme.12323
SN  - 0969997X (ISSN) 
AU  - Santos, J.
AU  - Herrmann, B.
AU  - Mieske, B.
AU  - Krag, L.A.
AU  - Haase, S.
AU  - Stepputtis, D.
AD  - Thünen Institute of Baltic Sea Fisheries, Rostock, Germany
AD  - SINTEF Fisheries and Aquaculture, Fishing Gear Technology, Hirtshals, Denmark
AD  - Norwegian College of Fishery and Aquatic Science, University of Tromsø, Tromsø, Norway
AD  - DTU Aqua, National Institute of Aquatic Resources, Hirtshals, Denmark
AB  - This study investigated the efficiency of a sieve-panel concept, intended to separate bycatch species from Nephrops (Norway lobster) in a trawl gear via mechanical and behavioural means. Four different designs of varying panel mesh size or inclination were tested in experimental fishing. For each design, the length-dependent sieving efficiency, defined as the fraction of Nephrops or fish passing through the panel to the lower codend, was estimated. The sieving efficiency for Nephrops increased from ~17% to ~71% as mesh size increased, and decreased with increasing carapace length, but did so less as panel inclination and mesh size increased. The sieving efficiency for roundfish was low, as intended, while the efficiency for flatfish decreased with fish size. Although results are promising, the sieving efficiency for the largest, most valuable Nephrops remained too low. Therefore, further improvements are necessary before the concept is acceptable to the commercial fishing fleet. © 2018 John Wiley & Sons Ltd
KW  - bycatch
KW  - efficiency
KW  - landing obligation
KW  - Nephrops
KW  - sieve-panel
KW  - trawl
KW  - body size
KW  - bycatch
KW  - efficiency measurement
KW  - flatfish
KW  - lobster
KW  - sieving
KW  - trawling
KW  - Nephrops
KW  - Nephrops norvegicus
KW  - Pleuronectiformes
PB  - Blackwell Publishing Ltd
N1  - Cited By :4
N1  - Export Date: 22 August 2022
M3  - Article
DB  - Scopus
LA  - English
N1  - Correspondence Address: Santos, J.; Thünen Institute of Baltic Sea FisheriesGermany; email: juan.santos@thuenen.de
UR  - https://www.scopus.com/inward/record.uri?eid=2-s2.0-85056265934&doi=10.1111%2ffme.12323&partnerID=40&md5=f3fc589b78739460586770261fe14553
ER  - 

TY  - JOUR
TI  - A unified scale for female reproductive stages in the Norway lobster (Nephrops norvegicus): Evidence from macroscopic and microscopic characterization
T2  - Journal of Morphology
J2  - J. Morphol.
VL  - 279
IS  - 12
SP  - 1700
EP  - 1715
PY  - 2018
DO  - 10.1002/jmor.20852
SN  - 03622525 (ISSN) 
AU  - Becker, C.
AU  - Cunningham, E.M.
AU  - Dick, J.T.A.
AU  - Eagling, L.E.
AU  - Sigwart, J.D.
AD  - Queen's University Marine Laboratory, 12-13 The Strand, Portaferry, BT22 1PF, United Kingdom
AD  - Institute for Global Food Security, School of Biological Sciences, Queen's University Belfast, MBC, 97 Lisburn Road, Belfast, BT9 7BL, United Kingdom
AD  - Humboldt‐Universität zu Berlin, Department of Biology, Comparative Zoology, Philippstr. 13, Berlin, 10115, Germany
AB  - Knowledge of the reproductive cycle in exploited species is important for a sustainable management of fisheries. Standardized scales to assess maturity stages are a fundamental tool to understand the demographic composition of exploited populations. Staging scales for female Norway lobster, Nephrops norvegicus, have been subject to a series of changes, and multiple inconsistent scales are in use in different fisheries regions. A unified, evidence-based scale has not previously been established. We reviewed previous staging scales for the female ovary maturation and propose a revised scale based on the correlation between macroscopic and microscopic ovary characteristics. To provide better-informed tools for future stock assessment, female stages were characterized through external observation on ovary color and size, and the progress of vitellogenesis. This study clarifies several biological phases that were conflated in previous scales. First, we demonstrate how to distinguish between immature ovaries in juvenile females versus the earliest ovary maturation stage in adults. Second, the new scale differentiates between “mottled” ovaries seen in two separate biological stages: the spent ovaries that undergo partial resorption in berried females, versus ovaries of females which failed to spawn and undergo full resorption. To ensure consistent application, colors are assessed relative to international standards (RAL/Pantone). This new, practical staging scheme clarifies the correlation between microscopic characteristics and macroscopically observable details in ovary maturation. Adoption of this unified staging scale will improve maturity analyses, help to identify stocks with potentially reduced reproductive capacity, and facilitate broad-scale comparisons. © 2018 Wiley Periodicals, Inc.
KW  - color assessment
KW  - female reproductive cycle
KW  - oogenesis
KW  - ovary maturation
KW  - resorption
KW  - anatomy and histology
KW  - animal
KW  - cytology
KW  - female
KW  - growth, development and aging
KW  - Nephropidae
KW  - oocyte development
KW  - ovary
KW  - physiology
KW  - reproduction
KW  - Animals
KW  - Female
KW  - Nephropidae
KW  - Oogenesis
KW  - Ovary
KW  - Reproduction
PB  - John Wiley and Sons Inc.
N1  - Cited By :6
N1  - Export Date: 22 August 2022
M3  - Article
DB  - Scopus
N1  - CODEN: JOMOA
C2  - 30378702
LA  - English
N1  - Correspondence Address: Becker, C.; Queen's University Marine Laboratory, 12-13 The Strand, United Kingdom; email: carolabecker.germany@gmail.com
UR  - https://www.scopus.com/inward/record.uri?eid=2-s2.0-85055730344&doi=10.1002%2fjmor.20852&partnerID=40&md5=2b745dfe8c5c1f9233b0629910d81961
ER  - 

TY  - JOUR
TI  - Perspectives on using marine species as bioindicators of plastic pollution
T2  - Marine Pollution Bulletin
J2  - Mar. Pollut. Bull.
VL  - 137
SP  - 209
EP  - 221
PY  - 2018
DO  - 10.1016/j.marpolbul.2018.10.018
SN  - 0025326X (ISSN) 
AU  - Bonanno, G.
AU  - Orlando-Bonaca, M.
AD  - Department of Biological, Geological and Environmental Sciences, University of Catania, Via Antonino Longo 19, Catania, 95125, Italy
AD  - Marine Biology Station, National Institute of Biology, Fornace 41, Piran, 6330, Slovenia
AB  - The ever-increasing level of marine pollution due to plastic debris is a globally recognized threat that needs effective actions of control and mitigation. Using marine organisms as bioindicators of plastic pollution can provide crucial information that would better integrate the spatial and temporal presence of plastic debris in the sea. Given their long and frequent migrations, numerous marine species that ingest plastics can provide information on the presence of plastic debris but only on large spatial and temporal scales, thus making it difficult to identify quantitative correlations of ingested plastics within well-defined spatio-temporal patterns. Given the complex dynamics of plastics in the sea, the biomonitoring of marine plastic debris should rely on the combination of several bioindicator species with different characteristics that complement each other. Other critical aspects include the standardization of sampling protocols, analytical detection methods and metrics to evaluate the effects of ingested plastics in marine species. © 2018 Elsevier Ltd
KW  - Bioindicators
KW  - Marine litter
KW  - Marine pollution
KW  - Mediterranean Sea
KW  - Monitoring
KW  - Plastics
KW  - Biomarkers
KW  - Debris
KW  - Elastomers
KW  - Marine biology
KW  - Monitoring
KW  - Plastic products
KW  - Plastics
KW  - Pollution control
KW  - Water analysis
KW  - Analytical detection
KW  - Bioindicator species
KW  - Marine litter
KW  - Mediterranean sea
KW  - Plastic pollutions
KW  - Quantitative correlation
KW  - Spatial and temporal scale
KW  - Spatiotemporal patterns
KW  - Marine pollution
KW  - environmental marker
KW  - plastic
KW  - environmental marker
KW  - plastic
KW  - sea water
KW  - analytical method
KW  - bioindicator
KW  - biomonitoring
KW  - ingestion rate
KW  - marine pollution
KW  - plastic waste
KW  - spatiotemporal analysis
KW  - standardization
KW  - Actinia equina
KW  - Alepisaurus ferox
KW  - Amphipoda
KW  - Arctocephalus
KW  - Ardenna grisea
KW  - Arenicola marina
KW  - arthropod
KW  - Article
KW  - Ascidiacea
KW  - Atlantic cod
KW  - Atlantic herring
KW  - barnacle
KW  - Berardius bairdii
KW  - biological monitoring
KW  - Boops boops
KW  - Bryozoa
KW  - Carcinus maenas
KW  - Caretta caretta
KW  - Cathorops agassizii
KW  - Cathorops spixii
KW  - Centropages typicus
KW  - Cepphus grylle
KW  - Cetacea
KW  - Chelonia mydas
KW  - Chlorella
KW  - Cnidaria
KW  - Coryphaena hippurus
KW  - Crassostrea gigas
KW  - Cucumaria
KW  - Cucumaria frondosa
KW  - demersal fish
KW  - Dermochelys coriacea
KW  - Diapterus rhombeus
KW  - diatom
KW  - Dosidicus gigas
KW  - echinoderm
KW  - environmental impact
KW  - environmental monitoring
KW  - Eretmochelys imbricata
KW  - Etmopterus spinax
KW  - Eucinostomus melanopterus
KW  - Eugerres brasilianus
KW  - European sea bass
KW  - Eutrigla gurnardus
KW  - fin whale
KW  - Fulmarus glacialis
KW  - Fulmarus glacialis rogersii
KW  - Galeolaria caespitosa
KW  - Galeus melastomus
KW  - Grampus griseus
KW  - Hemigrapsus sanguineus
KW  - Holothuria
KW  - Holothuria grisea
KW  - Holothuria oridana
KW  - Hymenacidon perlevis
KW  - Isopoda
KW  - Kogia
KW  - Kogia breviceps
KW  - Kogia simus
KW  - Lepidochelys kempi
KW  - Lepidochelys olivacea
KW  - Limanda limanda
KW  - Littorina littorea
KW  - marine environment
KW  - marine species
KW  - Mediterranean Sea
KW  - Melanogrammus aeglef inus
KW  - Merlangius merlangus
KW  - microbial community
KW  - mollusc
KW  - Mugil cephalus
KW  - Myctophum aurolanternatum
KW  - Mytilus edulis
KW  - Mytilus galloprovincialis
KW  - Nephrops norvegicus
KW  - nonhuman
KW  - Oceanodroma tristrami
KW  - Ophiura
KW  - Orchestia gammarellus
KW  - Pagellus bogaraveo
KW  - Patella vulgata
KW  - Perna perna
KW  - Phalacrocorax carbo
KW  - Phoca vitulina
KW  - Phocoena phocoena
KW  - Phycis phycis
KW  - Physeter macrocephalus
KW  - Platichthys flesus
KW  - Polychaeta
KW  - Pontoporia blainvillei
KW  - Pseudorca crassidens
KW  - Pteroplatytrygon violacea
KW  - Ptychoramphus aleuticus
KW  - Rissa tridactyla
KW  - Sciades herzbergii
KW  - Scomber scombrus
KW  - Scorpaena
KW  - sea pollution
KW  - sea turtle
KW  - Semibalanus balanoides
KW  - sperm whale
KW  - Spondyliosoma cantharus
KW  - sponge (Porifera)
KW  - Squalus
KW  - Squalus blainville
KW  - Stellifer brasiliensis
KW  - Stellifer stellifer
KW  - Steno bredanensis
KW  - Stercorarius skua
KW  - Symbolophorus californiensis
KW  - Talitrus saltator
KW  - Thyonella gemmata
KW  - toothed whale
KW  - Trachurus trachurus
KW  - Trichechus manatus
KW  - trochophore
KW  - Turritellidae
KW  - Tursiops truncatus
KW  - Uranoscopus scaber
KW  - Uria lomvia
KW  - zooplankton
KW  - analysis
KW  - chemistry
KW  - growth, development and aging
KW  - metabolism
KW  - pollution
KW  - sentinel species
KW  - toxicity
KW  - water pollutant
KW  - Mediterranean Sea
KW  - Environmental Biomarkers
KW  - Environmental Monitoring
KW  - Environmental Pollution
KW  - Plastics
KW  - Seawater
KW  - Sentinel Species
KW  - Water Pollutants, Chemical
PB  - Elsevier Ltd
N1  - Cited By :48
N1  - Export Date: 22 August 2022
M3  - Article
DB  - Scopus
N1  - CODEN: MPNBA
C2  - 30503427
LA  - English
N1  - Correspondence Address: Bonanno, G.; Department of Biological, Via Antonino Longo 19, Italy; email: bonanno.giuseppe@unict.it
UR  - https://www.scopus.com/inward/record.uri?eid=2-s2.0-85054762689&doi=10.1016%2fj.marpolbul.2018.10.018&partnerID=40&md5=860de25c7950d834a89ff0038ee12d1a
ER  - 

TY  - JOUR
TI  - Evaluation of genes involved in Norway lobster (Nephrops norvegicus) female sexual maturation using transcriptomic analysis
T2  - Hydrobiologia
J2  - Hydrobiologia
VL  - 825
IS  - 1
SP  - 137
EP  - 158
PY  - 2018
DO  - 10.1007/s10750-018-3521-3
SN  - 00188158 (ISSN) 
AU  - Rotllant, G.
AU  - Nguyen, T.V.
AU  - Hurwood, D.
AU  - Sbragaglia, V.
AU  - Ventura, T.
AU  - Company, J.B.
AU  - Joly, S.
AU  - Elizur, A.
AU  - Mather, P.B.
AD  - Institut de Ciències del Mar (ICM-CSIC), PasseigMarítim de la Barceloneta 37-49, Barcelona, 08003, Spain
AD  - Faculty of Science, Health, Education and Engineering, GeneCology Research Centre, University of the Sunshine Coast, 4 Locked Bag, Maroochydore, QLD  4558, Australia
AD  - Earth, Environmental and Biological Sciences, Science and Engineering Faculty, Queensland University of Technology, 2 George St, Brisbane, 4001, Australia
AD  - Australian Rivers Institute, Griffith University, Nathan, QLD  4111, Australia
AD  - Department of Biology and Ecology of Fishes, Leibniz-Institute of Freshwater Ecology and Inland Fisheries, Müggelseedamm, 310, Berlin, Germany
AB  - The Norway lobster Nephrops norvegicus is the most important commercial crustacean species in Europe. Recent decline in wild captures and a reduction in total abundance and size at first maturation indicate that the species is overexploited. Increasing knowledge of its reproduction, specifically at the molecular level will be mandatory to improving fisheries management. The current study investigated differences between immature and mature N. norvegicus females using Next Generation Sequencing technology applied to multiple tissues. Ovarian maturation-related differential expression patterns were observed for 4362 transcripts in ovary, hepatopancreas, eyestalk, brain, and thoracic ganglia in N. norvegicus. Transcripts detected in the study include vitellogenin, crustacean hyperglycaemic hormone, retinoid X receptor, heat shock protein 90 and proteins encoding lipid and carbohydrate metabolizing enzymes. From the study, data were collected that can prove valuable in developing more comprehensive knowledge of the reproductive system in this lobster species during the ovarian maturation process. Additional studies will be required, however, to identify potential novel genes and to develop a molecular toolkit for crustacean species that can be applied to improving sustainable future production. © 2018, Springer International Publishing AG, part of Springer Nature.
KW  - Fecundity
KW  - Fisheries
KW  - Next generation sequencing
KW  - Oocyte
KW  - Reproduction
KW  - Size at maturity
KW  - carbohydrate
KW  - enzyme
KW  - fecundity
KW  - female
KW  - gene
KW  - gene expression
KW  - genetic analysis
KW  - heat shock
KW  - hormone
KW  - lipid
KW  - lobster
KW  - metabolism
KW  - protein
KW  - reproduction
KW  - sexual maturity
KW  - size at maturity
KW  - Europe
KW  - Crustacea
KW  - Nephrops norvegicus
PB  - Springer International Publishing
N1  - Cited By :4
N1  - Export Date: 22 August 2022
M3  - Article
DB  - Scopus
N1  - CODEN: HYDRB
LA  - English
N1  - Correspondence Address: Rotllant, G.; Institut de Ciències del Mar (ICM-CSIC), PasseigMarítim de la Barceloneta 37-49, Spain; email: guio@icm.csic.es
UR  - https://www.scopus.com/inward/record.uri?eid=2-s2.0-85045044532&doi=10.1007%2fs10750-018-3521-3&partnerID=40&md5=fa1d20b238ec09a004ece040931988d4
ER  - 

TY  - JOUR
TI  - Should Scientific Research Involving Decapod Crustaceans Require Ethical Review?
T2  - Journal of Agricultural and Environmental Ethics
J2  - J. Agric. Environ. Ethics
VL  - 31
IS  - 5
SP  - 625
EP  - 634
PY  - 2018
DO  - 10.1007/s10806-018-9750-7
SN  - 11877863 (ISSN) 
AU  - Rowe, A.
AD  - CSIRO Science and Impact, PO Box 93, North Ryde, NSW  1670, Australia
AB  - Decapod crustaceans are faceless animals with five pairs of legs, an external skeleton and multiple nerve centres (ganglia) rather than a single brain (as in vertebrates). They include common seafood species such as crayfish, crabs, lobsters, prawns and shrimp. These characteristics make them difficult to empathise with and consequently legal protection of decapods ranges from strong (Norway and New Zealand), through circumstantial (Australia and Italy) to non-existent (in many other countries). Whether they are capable of experiencing pain depends on definitions and the requirement for absolute proof of an inherently subjective psychological experience. Yet like other animals, decapods fulfil neuroanatomical, pharmacological and behavioural criteria that are consistent with a pain response. Whether they experience stress, harm and distress is less controversial because these conditions are more measurable than the pain response. To balance animal welfare concerns with scientific merit whilst providing confidence for the growing public awareness of crustacean welfare, use of decapod crustaceans in research should require ethical review. © 2018, Springer Nature B.V.
KW  - Animal
KW  - Decapod
KW  - Ethics
KW  - Nociceptor
KW  - Pain
KW  - Physiology
KW  - behavioral response
KW  - crustacean
KW  - ethics
KW  - physiological response
KW  - research work
KW  - seafood
KW  - sensory system
KW  - Australia
KW  - Italy
KW  - New Zealand
KW  - Norway
KW  - Animalia
KW  - Astacoidea
KW  - Crustacea
KW  - Decapoda (Crustacea)
KW  - lobster
KW  - Vertebrata
PB  - Springer Netherlands
N1  - Cited By :7
N1  - Export Date: 22 August 2022
M3  - Review
DB  - Scopus
LA  - English
N1  - Correspondence Address: Rowe, A.; CSIRO Science and Impact, PO Box 93, Australia; email: Anthony.Rowe@csiro.au
UR  - https://www.scopus.com/inward/record.uri?eid=2-s2.0-85055711336&doi=10.1007%2fs10806-018-9750-7&partnerID=40&md5=d0597365fc3bda7100ddcd6b43332c61
ER  - 

TY  - JOUR
TI  - Predictive models for codend size selectivity for four commercially important species in the Mediterranean bottom trawl fishery in spring and summer: Effects of codend type and catch size
T2  - PLoS ONE
J2  - PLoS ONE
VL  - 13
IS  - 10
PY  - 2018
DO  - 10.1371/journal.pone.0206044
SN  - 19326203 (ISSN) 
AU  - Brčić, J.
AU  - Herrmann, B.
AU  - Sala, A.
AD  - Department of Marine Studies, University of Split, Split, Croatia
AD  - SINTEF Fisheries and Aquaculture, Fishing Gear Technology, Hirtshals, Denmark
AD  - University of Tromsø, Tromsø, Norway
AD  - Italian National Research Council (CNR), Institute of Biological Resources and Marine Biotechnologies (IRBIM), Ancona, Italy
AB  - Models to predict codend size selectivity for four major commercial species-European hake (Merluccius merluccius), Norway lobster (Nephrops norvegicus), deep-water rose shrimp (Parapenaeus longirostris), and Atlantic horse mackerel (Trachurus trachurus)-in Mediterranean bottom trawl fisheries were established based on data collected during fishing trials using the two legal codends: a 40 mm square-mesh codend and a 50 mm diamond-mesh codend. The models were applied to predict the extent to which size selection depend on codend type, also accounting for the potential effect of codend catch size and fishing season. The size selectivity of the two codends was evaluated and compared in identical simulated controlled conditions. Mesh type significantly affected the size selection of Norway lobster alone, with a slightly better performance of the 40 mm square-mesh codend. A high risk of retention of undersized individuals was predicted for both codends for all species except Norway lobster. © 2018 Brčić et al.
KW  - Article
KW  - Atlantic horse mackerel
KW  - body size
KW  - catch selectivity
KW  - comparative study
KW  - European hake
KW  - fish
KW  - fishing
KW  - lobster
KW  - Mediterranean Sea
KW  - model
KW  - nonhuman
KW  - Norway lobster
KW  - Parapenaeus longirostris
KW  - prediction
KW  - season
KW  - shrimp
KW  - trawl fishery
KW  - animal
KW  - computer simulation
KW  - fishery
KW  - geography
KW  - Nephropidae
KW  - Norway
KW  - Penaeidae
KW  - physiology
KW  - probability
KW  - season
KW  - Southern Europe
KW  - species difference
KW  - theoretical model
KW  - Animals
KW  - Body Size
KW  - Computer Simulation
KW  - Fisheries
KW  - Fishes
KW  - Geography
KW  - Mediterranean Region
KW  - Models, Theoretical
KW  - Nephropidae
KW  - Norway
KW  - Penaeidae
KW  - Probability
KW  - Seasons
KW  - Species Specificity
PB  - Public Library of Science
N1  - Cited By :5
N1  - Export Date: 22 August 2022
M3  - Article
DB  - Scopus
C7  - e0206044
N1  - CODEN: POLNC
C2  - 30346961
LA  - English
UR  - https://www.scopus.com/inward/record.uri?eid=2-s2.0-85055196347&doi=10.1371%2fjournal.pone.0206044&partnerID=40&md5=7e9bbe1d19cc77962025f711b316246e
ER  - 

TY  - JOUR
TI  - Investigating fish behavioural responses to LED lights in trawls and potential applications for bycatch reduction in the Nephrops -directed fishery
T2  - ICES Journal of Marine Science
J2  - ICES J. Mar. Sci.
VL  - 75
IS  - 5
SP  - 1682
EP  - 1692
PY  - 2018
DO  - 10.1093/icesjms/fsy048
SN  - 10543139 (ISSN) 
AU  - Melli, V.
AU  - Krag, L.A.
AU  - Herrmann, B.
AU  - Karlsen, J.D.
AD  - DTU Aqua, National Institute of Aquatic Resources, North Sea Science Park, Hirtshals, DK-9850, Denmark
AD  - SINTEF Fisheries and Aquaculture, Willemoesvej 2, Hirtshals, DK-9850, Denmark
AD  - University of Tromsø, Breivika, Tromsø, N-9037, Norway
AB  - Light-emitting diodes (LEDs) have been tested in trawl fisheries to reduce the bycatch of unwanted species through behavioural stimulation. Previous studies used LED lights to either highlight escaping routes or increase the contact rate with square-mesh panels. However, phototactic responses (moving towards or away from light sources) to LED lights could also be exploited to separate species during the catching process. We investigated if either positive or negative phototaxis can be used to improve fish vertical separation from Nephrops (Nephrops norvegicus) in the aft section of a horizontally separated trawl codend. The aim was to increase the proportion of fish entering the upper compartment. We conducted two different experiments in front of the separation into compartments, inserting green LED lights in the upper and lower netting panel, respectively. Species vertical separation was analysed and compared in two identical trawls towed in parallel, one equipped with lights and one without. We obtained significant changes in vertical separation, but no clear species-specific phototactic response was identified. Neither of the light positions improved fish separation from Nephrops. However, the potential of LED lights as behavioural stimulators is confirmed, and a more mechanistic understanding of light and fish vision may improve the results of future applications. © International Council for the Exploration of the Sea 2018. All rights reserved. For permissions, please email: journals.permissions@oup.com.
KW  - bycatch reduction
KW  - LED lights
KW  - Nephrops
KW  - phototaxis
KW  - vertical separation
KW  - Nephrops
KW  - Nephrops norvegicus
PB  - Oxford University Press
N1  - Cited By :32
N1  - Export Date: 22 August 2022
M3  - Article
DB  - Scopus
N1  - CODEN: ICESE
LA  - English
N1  - Correspondence Address: Melli, V.; DTU Aqua, Denmark; email: vmel@aqua.dtu.dk
UR  - https://www.scopus.com/inward/record.uri?eid=2-s2.0-85054685827&doi=10.1093%2ficesjms%2ffsy048&partnerID=40&md5=a38a2e4aa55afb3d7744edd43bb93f53
ER  - 

TY  - JOUR
TI  - Trace metal concentrations in the muscle of seven marine species: Comparison between the Gulf of Lions (North-West Mediterranean Sea) and the Bay of Biscay (North-East Atlantic Ocean)
T2  - Marine Pollution Bulletin
J2  - Mar. Pollut. Bull.
VL  - 135
SP  - 9
EP  - 16
PY  - 2018
DO  - 10.1016/j.marpolbul.2018.05.051
SN  - 0025326X (ISSN) 
AU  - Mille, T.
AU  - Cresson, P.
AU  - Chouvelon, T.
AU  - Bustamante, P.
AU  - Brach-Papa, C.
AU  - Sandrine, B.
AU  - Rozuel, E.
AU  - Bouchoucha, M.
AD  - Ifremer, Unité Littoral, Laboratoire Environnement Ressources Provence Azur Corse, Zone portuaire de Brégaillon, CS 20330, La Seyne sur Mer Cedex, 83507, France
AD  - Ifremer, Unité Halieutique de Manche-Mer du Nord, Laboratoire Ressources Halieutiques de Boulogne, 150 quai Gambetta, Boulogne sur Mer, 62200, France
AD  - Ifremer, Unité Biogéochimie et Écotoxicologie, Laboratoire de Biogéochimie des Contaminants Métalliques, rue de l'Ile d'Yeu, BP 21105, Cedex 03, Nantes, 44311, France
AD  - Littoral Environnement et Sociétés (LIENSs), UMR 7266 CNRS-Université de La Rochelle, 2 rue Olympe de Gouges, Cedex 01, La Rochelle, 17042, France
AB  - Concentrations of 6 trace metals (Ag, Cd, Cu, Ni, Pb, Zn) in the muscle of 2 sharks (Galeus melastomus and Scyliorhinus canicula), 4 teleosts (Helicolenus dactylopterus, Lepidorhombus boscii, Micromesistius poutassou and Phycis blennoides) and 1 crustacean (Nephrops norvegicus) were compared between the Bay of Biscay (Atlantic Ocean) and the Gulf of Lions (Mediterranean Sea). Although average concentrations and the trace element pollution index were generally higher in the Gulf of Lions, significant differences between the two ecosystems were only found for Zn for Helicolenus dactylopterus, and for Ag and Cu for the crustacean N. norvegicus. Moreover, some relationships between trophic level or size and metal concentrations were found for these two species. The absence of clear pattern may result from the blurring effect of contamination and excretion that may act differentially for all species and all elements. © 2018
KW  - Bioaccumulation
KW  - Contamination
KW  - Fish
KW  - Inorganic elements
KW  - Norway lobster
KW  - Shark
KW  - Bioaccumulation
KW  - Biochemistry
KW  - Contamination
KW  - Fish
KW  - Muscle
KW  - Trace analysis
KW  - Average concentration
KW  - Inorganic elements
KW  - Metal concentrations
KW  - Nephrops norvegicus
KW  - North East Atlantic
KW  - Norway lobster
KW  - Shark
KW  - Trace metal concentration
KW  - Trace elements
KW  - cadmium
KW  - lead
KW  - nickel
KW  - silver
KW  - zinc
KW  - metal
KW  - trace element
KW  - bioaccumulation
KW  - comparative study
KW  - concentration (composition)
KW  - inorganic matter
KW  - lobster
KW  - marine ecosystem
KW  - muscle
KW  - shark
KW  - trace metal
KW  - animal tissue
KW  - Article
KW  - Atlantic Ocean
KW  - bioaccumulation
KW  - Crustacea
KW  - ecosystem
KW  - Galeus melastomus
KW  - Helicolenus dactylopterus
KW  - Lepidorhombus boscii
KW  - marine species
KW  - Mediterranean Sea
KW  - Micromesistius poutassou
KW  - muscle
KW  - Nephrops norvegicus
KW  - nonhuman
KW  - Phycis blennoides
KW  - Scyliorhinus canicula
KW  - shark
KW  - teleost
KW  - analysis
KW  - animal
KW  - bay
KW  - chemistry
KW  - environmental monitoring
KW  - food chain
KW  - food contamination
KW  - Gadiformes
KW  - Nephropidae
KW  - North Sea
KW  - sea food
KW  - species difference
KW  - water pollutant
KW  - Atlantic Ocean
KW  - Bay of Biscay
KW  - Gulf of Lion
KW  - Mediterranean Sea
KW  - Chondrichthyes
KW  - Crustacea
KW  - Galeus melastomus
KW  - Helicolenus dactylopterus
KW  - Lepidorhombus boscii
KW  - Micromesistius poutassou
KW  - Nephrops norvegicus
KW  - Phycis blennoides
KW  - Scyliorhinus canicula
KW  - Teleostei
KW  - Animals
KW  - Atlantic Ocean
KW  - Bays
KW  - Ecosystem
KW  - Environmental Monitoring
KW  - Food Chain
KW  - Food Contamination
KW  - Gadiformes
KW  - Mediterranean Sea
KW  - Metals
KW  - Muscles
KW  - Nephropidae
KW  - North Sea
KW  - Seafood
KW  - Sharks
KW  - Species Specificity
KW  - Trace Elements
KW  - Water Pollutants, Chemical
PB  - Elsevier Ltd
N1  - Cited By :11
N1  - Export Date: 22 August 2022
M3  - Article
DB  - Scopus
N1  - CODEN: MPNBA
C2  - 30301113
LA  - English
N1  - Correspondence Address: Mille, T.; Ifremer, Zone portuaire de Brégaillon, CS 20330, France; email: tiphaine.mille@ifremer.fr
UR  - https://www.scopus.com/inward/record.uri?eid=2-s2.0-85049309622&doi=10.1016%2fj.marpolbul.2018.05.051&partnerID=40&md5=daae3d2e7f2c421c3f2d78f4683d516d
ER  - 

TY  - JOUR
TI  - Exposure to teflubenzuron negatively impacts exploratory behavior, learning and activity of juvenile European lobster (Homarus gammarus)
T2  - Ecotoxicology and Environmental Safety
J2  - Ecotoxicol. Environ. Saf.
VL  - 160
SP  - 216
EP  - 221
PY  - 2018
DO  - 10.1016/j.ecoenv.2018.05.021
SN  - 01476513 (ISSN) 
AU  - Cresci, A.
AU  - Samuelsen, O.B.
AU  - Durif, C.M.F.
AU  - Bjelland, R.M.
AU  - Skiftesvik, A.B.
AU  - Browman, H.I.
AU  - Agnalt, A.-L.
AD  - Department of Ocean Sciences, Rosenstiel School of Marine & Atmospheric Science, 4600 Rickenbacker CausewayFL  33149-1098, United States
AD  - Institute of Marine Research, Austevoll Research Station, Sauganeset 16, Storebø, N-5392, Norway
AD  - Institute of Marine Research, P.O. Box 1870, Nordnes, Bergen  5817, Norway
AB  - Infestations with salmon lice, a parasitic copepod, is a major problem in the salmon farming industry. Teflubenzuron is an in-feed pharmaceutical applied to control lice outbreaks; the standard medication is 10 mg per kg fish per day for seven days. Surveys reveal that teflubenzuron accumulates and persists in the sediment around fish farms and causes deformities and mortality in juvenile European lobster (Homarus gammarus), a species commonly found in the vicinity of salmon farms in Norway. To date, there is no information on sub-lethal effects of teflubenzuron on, for example, behavior. We conducted an experiment to assess possible difference in the shelter seeking behavior of teflubenzuron-exposed (N = 19) vs. not exposed (N = 19) H. gammarus juveniles. The teflubenzuron-exposed juveniles had been given very low concentrations, 1.7 µg per pellet twice per week for 113 days prior to this experiment. The concentration of teflubenzuron was estimated to be less than 1 ng/g lobster when they were tested in the behavior experiment. Animals were placed in a lane with a shelter at one end. Once a lobster had found and entered the shelter, they were repeatedly displaced back to the opposite end of the lane, for a total of 3 repeated runs per animal. Three of the exposed juveniles failed to settle in the shelter, and the remaining teflubenzuron-exposed animals took significantly more time to explore the environment and to find and recognize shelter. Furthermore, exposed lobsters also exhibited slower walking speed compared to the controls. These results demonstrate that teflubenzuron significantly reduces exploratory behavior, learning and activity of juvenile H. gammarus. Thus, exposure to teflubenzuron could increase predation mortality of juvenile lobsters in the wild. © 2018
KW  - Aquaculture
KW  - Behavior
KW  - Lobster
KW  - Salmon farming
KW  - Sub-lethal concentration
KW  - Teflubenzuron
KW  - teflubenzuron
KW  - antiparasitic agent
KW  - benzamide derivative
KW  - teflubenzuron
KW  - aquaculture
KW  - behavioral response
KW  - bioaccumulation
KW  - concentration (composition)
KW  - juvenile
KW  - lobster culture
KW  - salmonid culture
KW  - toxicity
KW  - animal experiment
KW  - Article
KW  - controlled study
KW  - exploratory behavior
KW  - Homarus gammarus
KW  - juvenile
KW  - locomotion
KW  - nonhuman
KW  - nontarget organism
KW  - predation risk
KW  - spatial learning
KW  - animal
KW  - animal behavior
KW  - aquaculture
KW  - drug effect
KW  - exploratory behavior
KW  - learning
KW  - Nephropidae
KW  - Norway
KW  - physiology
KW  - toxicity
KW  - water pollutant
KW  - Animalia
KW  - Copepoda
KW  - Homarus gammarus
KW  - Lepeophtheirus salmonis
KW  - lobster
KW  - Phthiraptera
KW  - Animals
KW  - Antiparasitic Agents
KW  - Aquaculture
KW  - Behavior, Animal
KW  - Benzamides
KW  - Exploratory Behavior
KW  - Learning
KW  - Nephropidae
KW  - Norway
KW  - Water Pollutants, Chemical
PB  - Academic Press
N1  - Cited By :10
N1  - Export Date: 22 August 2022
M3  - Article
DB  - Scopus
N1  - CODEN: EESAD
C2  - 29807294
LA  - English
N1  - Correspondence Address: Agnalt, A.-L.; Institute of Marine Research, P.O. Box 1870, Nordnesgaten 50, Norway; email: ann-lisbeth.agnalt@imr.no
UR  - https://www.scopus.com/inward/record.uri?eid=2-s2.0-85047439606&doi=10.1016%2fj.ecoenv.2018.05.021&partnerID=40&md5=2942b5e1a2aa8a36a4d37c50cdec509e
ER  - 

TY  - JOUR
TI  - The crustacean cuticle does not record chronological age: New evidence from the gastric mill ossicles
T2  - Arthropod Structure and Development
J2  - Arthropod Struct. Dev.
VL  - 47
IS  - 5
SP  - 498
EP  - 512
PY  - 2018
DO  - 10.1016/j.asd.2018.07.002
SN  - 14678039 (ISSN) 
AU  - Becker, C.
AU  - Dick, J.T.A.
AU  - Cunningham, E.M.
AU  - Schmitt, C.
AU  - Sigwart, J.D.
AD  - Queen's University Marine Laboratory, 12-13 The Strand, Portaferry, Northern Ireland  BT22 1PF, United Kingdom
AD  - Humboldt-Universität zu Berlin, Department of Biology, Comparative Zoology, Philippstr. 13, Haus 2, Berlin, 10115, Germany
AD  - Institute for Global Food Security, School of Biological Sciences, Queen's University Belfast, MBC, 97 Lisburn Road, Belfast, Northern Ireland  BT9 7BL, United Kingdom
AD  - Max Planck Institute of Colloids and Interfaces, Potsdam-Golm Science Park, Am Mühlenberg 1 OT, 14476 Potsdam, Golm, Germany
AB  - A proposed method to determine chronological age of crustaceans uses putative annual bands in the gastric mill ossicles of the foregut. The interpretation of cuticle bands as growth rings is based on the idea that ossicles are retained through the moult and could accumulate a continuous record of age. However, recent studies presented conflicting findings on the dynamics of gastric mill ossicles during ecdysis. We herein study cuticle bands in ossicles in four species of commercially important decapod crustaceans (Homarus gammarus, Nephrops norvegicus, Cancer pagurus and Necora puber) in different phases of the moult cycle using dissections, light microscopy, micro-computed tomography and cryo-scanning electron microscopy. Our results demonstrate that the gastric mill is moulted and ossicles are not retained but replaced during ecdysis. It is therefore not plausible to conclude that ossicles register a lifetime growth record as annual bands and thereby provide age information. Other mechanisms for the formation of cuticle bands and their correlation to size-based age estimates need to be considered and the effect of moulting on other cuticle structures where ‘annual growth bands’ have been reported should be investigated urgently. Based on our results, there is no evidence for a causative link between cuticle bands and chronological age, meaning it is unreliable for determining crustacean age. © 2018 Elsevier Ltd
KW  - Age determination
KW  - Crab
KW  - Ecdysis
KW  - Lobster
KW  - Moulting
KW  - Sclerochronology
KW  - age determination
KW  - article
KW  - auditory ossicle
KW  - Cancer pagurus
KW  - controlled study
KW  - cuticle
KW  - dissection
KW  - gizzard
KW  - Homarus gammarus
KW  - micro-computed tomography
KW  - molting
KW  - nonhuman
KW  - scanning electron microscopy
KW  - aging
KW  - anatomy and histology
KW  - animal
KW  - cryoelectron microscopy
KW  - Decapoda (Crustacea)
KW  - growth, development and aging
KW  - time factor
KW  - ultrastructure
KW  - Aging
KW  - Animals
KW  - Cryoelectron Microscopy
KW  - Decapoda (Crustacea)
KW  - Time Factors
KW  - X-Ray Microtomography
PB  - Elsevier Ltd
N1  - Cited By :13
N1  - Export Date: 22 August 2022
M3  - Article
DB  - Scopus
N1  - CODEN: ASDRC
C2  - 30086392
LA  - English
N1  - Correspondence Address: Becker, C.; Humboldt-Universität zu Berlin, Philippstr. 13, Haus 2, Germany; email: carolabecker.germany@gmail.com
UR  - https://www.scopus.com/inward/record.uri?eid=2-s2.0-85052074425&doi=10.1016%2fj.asd.2018.07.002&partnerID=40&md5=1675c5bddd875abe67d7ae5b5e836ea8
ER  - 

TY  - JOUR
TI  - Underwater video offers new insights into community structure in the Grande Vasière (Bay of Biscay)
T2  - Journal of Sea Research
J2  - J. Sea Res.
VL  - 139
SP  - 1
EP  - 9
PY  - 2018
DO  - 10.1016/j.seares.2018.05.010
SN  - 13851101 (ISSN) 
AU  - Mérillet, L.
AU  - Robert, M.
AU  - Salaün, M.
AU  - Schuck, L.
AU  - Mouchet, M.
AU  - Kopp, D.
AD  - Centre d'Ecologie et de Sciences de la Conservation, UMR 7204 MNHN-SU-CNRS, 43 rue Buffon, Paris, 75005, France
AD  - Unité de Sciences et Technologies halieutiques, Laboratoire de Technologie et Biologie Halieutique, Ifremer, 8 rue François Toullec, Lorient, 56100, France
AB  - Based on towed underwater videos, diversity patterns and their main environmental and anthropogenic drivers were assessed in the “Grande Vasière” (northeast Bay of Biscay), one of the main French fishing grounds. The density of bentho-demersal megafauna was recorded along 152 transects in this area in 2014. The highest number of taxa and densities were observed on the external margin of the Grande Vasière, in deep areas with low fishing intensity. The highest levels of taxa evenness were located on the central and coastal parts that are shallower and exposed to medium to high trawling intensity. Multivariate analysis identified four different communities driven by fishing intensity, depth, sediment type and bottom current speed. We distinguished three communities in the centre of the Grande Vasière covered by medium to highly trawled soft sediments and characterized by Hydrozoa, Crustacea such as Munida rugosa, Nephrops norvegicus and Goneplax rhomboides and Actinopterygii unidentified. A fourth community was identified on the external margin, deeper, undergoing lower trawling intensity than the other communities and dominated by sessile filter feeders. The fragile taxa observed in this study had almost always been unobserved by from previous studies using scientific trawl sampling. Underwater video thus allowed collecting unprecedented data by direct visualization of the seabed and the observation of fragile taxa that cannot be effectively sampled by traditional scientific sampling methods used in previous studies. © 2018 Elsevier B.V.
KW  - Biodiversity patterns
KW  - Fishing and environmental variables
KW  - Indicator species
KW  - aquatic organism
KW  - biodiversity
KW  - bioindicator
KW  - community structure
KW  - crustacean
KW  - density
KW  - environmental factor
KW  - filter feeder
KW  - fishing
KW  - multivariate analysis
KW  - sessile species
KW  - species evenness
KW  - trawling
KW  - underwater camera
KW  - videography
KW  - Atlantic Ocean
KW  - Bay of Biscay
KW  - Grande Vasiere
KW  - Actinopterygii
KW  - Crustacea
KW  - Goneplax rhomboides
KW  - Hydrozoa
KW  - Munida rugosa
KW  - Nephrops norvegicus
PB  - Elsevier B.V.
N1  - Cited By :5
N1  - Export Date: 22 August 2022
M3  - Article
DB  - Scopus
N1  - CODEN: JSREF
LA  - English
N1  - Correspondence Address: Mérillet, L.; Centre d'Ecologie et de Sciences de la Conservation, UMR 7204 MNHN-SU-CNRS, 43 rue Buffon, France; email: laurene.merillet@gmail.com
UR  - https://www.scopus.com/inward/record.uri?eid=2-s2.0-85047560732&doi=10.1016%2fj.seares.2018.05.010&partnerID=40&md5=b600cba897f90c5227354fe2c85dff2c
ER  - 

TY  - JOUR
TI  - Evidence of complete gastric mill ossicle loss at ecdysis in the European green crab Carcinus maenas (Linnaeus, 1758) (Decapoda: Brachyura: Carcinidae)
T2  - Journal of Crustacean Biology
J2  - J. Crustacean Biol.
VL  - 38
IS  - 4
SP  - 435
EP  - 442
PY  - 2018
DO  - 10.1093/jcbiol/ruy045
SN  - 02780372 (ISSN) 
AU  - Sheridan, M.
AU  - O'Connor, I.
AD  - Marine and Freshwater Research Centre, Galway-Mayo Institute of Technology, Galway, Ireland
AB  - Several studies have identified the potential for determining age in decapod crustaceans using apparent growth increments present within the mesocardiac, zygocardiac, and pterocardiac ossicles of their gastric mill. For a number of species, however, doubts have been raised in relation to this method, with studies indicating that these ossicles are lost in the exuviae at ecdysis, partially resorbed during the premoult period, or lost internally and subsequently broken down and digested after ecdysis. We examined which ossicles of the gastric mill are lost and replaced at ecdysis in the European green crab Carcinus maenas (Linnaeus, 1758), as well as the possibility that some ossicles are retained throughout the moult cycle. Examination of the foregut of individuals sacrificed < 1 h after ecdysis revealed that all gastric mill and foregut ossicles are lost at ecdysis. New ossicles are calcified to form the gastric mill and support the foregut after ecdysis. The gastric mill ossicles not lost in the foregut exuvia were instead lost internally. A partially resorbed mesocardiac ossicle was present in the foregut exuvia, with the zygocardiac and partially resorbed pterocardiac ossicles lost internally and subsequently digested. This is the first time gastric mill ossicles of a brachyuran have been identified as being lost internally at ecdysis. A similar phenomenon was previously described as occurring in the lobster Nephrops norvegicus (Linnaeus, 1758) and the crayfish Austropotamobius pallipes (Lereboullet, 1858). The study raises further questions and doubts regarding the utility of gastric mill ossicles for determining age in decapod crustaceans. © The Author(s) 2018. Published by Oxford University Press on behalf of The Crustacean Society. All rights reserved.
KW  - Age determination
KW  - Calcification
KW  - Foregut
KW  - Gastric mill
KW  - Moulting
KW  - Ossicles
PB  - Oxford University Press
N1  - Cited By :7
N1  - Export Date: 22 August 2022
M3  - Article
DB  - Scopus
N1  - CODEN: JCBID
LA  - English
N1  - Correspondence Address: Sheridan, M.; Marine and Freshwater Research Centre, Ireland; email: mikecsheridan@gmail.com
UR  - https://www.scopus.com/inward/record.uri?eid=2-s2.0-85052141503&doi=10.1093%2fjcbiol%2fruy045&partnerID=40&md5=2cb0c235f4dd6bb449037c62bcbd2db4
ER  - 

TY  - JOUR
TI  - Automatic analysis of deep-water remotely operated vehicle footage for estimation of Norway lobster abundance
T2  - Frontiers of Information Technology and Electronic Engineering
J2  - Front. Inf. Technol. Electr. Eng.
VL  - 19
IS  - 8
SP  - 1042
EP  - 1055
PY  - 2018
DO  - 10.1631/FITEE.1700720
SN  - 20959184 (ISSN) 
AU  - Tan, C.S.
AU  - Lau, P.Y.
AU  - Correia, P.L.
AU  - Campos, A.
AD  - Centre for Computing and Intelligent Systems, Universiti Tunku Abdul Rahman, Kampar, 31900, Malaysia
AD  - Instituto de Telecomunicações, Instituto Superior Técnico, Av. Rovisco Pais, 1, Lisbon, 1049-001, Portugal
AD  - Instituto Português do Mar e da Atmosfera (IPMA), Divisão de Modelação e Gestão de Recursos da Pesca, Lisbon, 1749-077, Portugal
AD  - Centro de Ciências do Mar (CCMAR) - Campus de Gambelas, Faro, 8005-139, Portugal
AB  - Underwater imaging is being used increasingly by marine biologists as a means to assess the abundance of marine resources and their biodiversity. Previously, we developed the first automatic approach for estimating the abundance of Norway lobsters and counting their burrows in video sequences captured using a monochrome camera mounted on trawling gear. In this paper, an alternative framework is proposed and tested using deep-water video sequences acquired via a remotely operated vehicle. The proposed framework consists of four modules: (1) preprocessing, (2) object detection and classification, (3) object-tracking, and (4) quantification. Encouraging results were obtained from available test videos for the automatic video-based abundance estimation in comparison with manual counts by human experts (ground truth). For the available test set, the proposed system achieved 100% precision and recall for lobster counting, and around 83% precision and recall for burrow detection. © 2018, Zhejiang University and Springer-Verlag GmbH Germany, part of Springer Nature.
KW  - Feature extraction
KW  - Object detection
KW  - Object tracking
KW  - Remotely operated vehicle (ROV)
KW  - TP391
KW  - Biodiversity
KW  - Feature extraction
KW  - Fisheries
KW  - Marine biology
KW  - Object detection
KW  - Object recognition
KW  - Remote control
KW  - Remotely operated underwater vehicles
KW  - Shellfish
KW  - Tracking (position)
KW  - Underwater imaging
KW  - Video recording
KW  - Abundance estimation
KW  - Alternative framework
KW  - Automatic analysis
KW  - Automatic approaches
KW  - Object Tracking
KW  - Precision and recall
KW  - Remotely Operated Vehicles (ROV)
KW  - TP391
KW  - Remotely operated vehicles
PB  - Zhejiang University
N1  - Cited By :6
N1  - Export Date: 22 August 2022
M3  - Article
DB  - Scopus
LA  - English
N1  - Correspondence Address: Lau, P.Y.; Centre for Computing and Intelligent Systems, Malaysia; email: laupy@utar.edu.my
UR  - https://www.scopus.com/inward/record.uri?eid=2-s2.0-85054541327&doi=10.1631%2fFITEE.1700720&partnerID=40&md5=798631433f946e4443dda2e3a34ffcd3
ER  - 

TY  - JOUR
TI  - CREELSELECT—A method for determining the optimal creel mesh: Case study on Norway lobster (Nephrops norvegicus) fishery in the Mediterranean Sea
T2  - Fisheries Research
J2  - Fish. Res.
VL  - 204
SP  - 433
EP  - 440
PY  - 2018
DO  - 10.1016/j.fishres.2018.03.020
SN  - 01657836 (ISSN) 
AU  - Brčić, J.
AU  - Herrmann, B.
AU  - Mašanović, M.
AU  - Krstulović Šifner, S.
AU  - Škeljo, F.
AD  - University of Split, University Department of Marine Studies, Ruđera Boškovića 37, Split, 21000, Croatia
AD  - SINTEF Ocean, Fishing Gear Technology, Willemoesvej 2, Hirtshals9850, Denmark
AD  - University of Tromsø, Breivika, Tromsø, N-9037, Norway
AB  - In the laboratory, we investigated which sizes of Nephrops (Nephrops norvegicus) could pass through the meshes of different size and shape to establish a predictive model for the creels size selectivity. Predictions agreed well with the results from experimental fishing, demonstrating the reliability of this simple method. Nephrops minimum target size is 20 mm carapace length in the Mediterranean creel fishery, with some areas having restrictions on the mesh size, minimum being 36 or 40 mm. The model predicts that Nephrops below 28 and 32 mm carapace length would escape from creels with respectively 36 and 40 mm mesh size, implying a suboptimal exploitation pattern. Our method provides easy and quick identification of optimal mesh size and shape without the exhaustive sea trials with various creel designs. It was predicted that a square mesh of 30 mm would better match the desired exploitation pattern. The method could easily be adopted to other species and different creel fisheries, helping to determine optimal mesh matching a prescribed exploitation pattern. © 2018 Elsevier B.V.
KW  - Creel selectivity
KW  - Nephrops norvegicus
KW  - Norway lobster
KW  - Pot selectivity
PB  - Elsevier B.V.
N1  - Cited By :5
N1  - Export Date: 22 August 2022
M3  - Article
DB  - Scopus
N1  - CODEN: FISRD
LA  - English
N1  - Correspondence Address: Brčić, J.; University of Split, Ruđera Boškovića 37, Croatia; email: jure.brcic@unist.hr
UR  - https://www.scopus.com/inward/record.uri?eid=2-s2.0-85044586340&doi=10.1016%2fj.fishres.2018.03.020&partnerID=40&md5=3de247b1d8297d278b5b8a903fbdf87f
ER  - 

TY  - JOUR
TI  - Total mercury levels in crustacean species from Italian fishery
T2  - Food Additives and Contaminants: Part B Surveillance
J2  - Food. Addit. Contam. Part B Surveill.
VL  - 11
IS  - 3
SP  - 175
EP  - 182
PY  - 2018
DO  - 10.1080/19393210.2018.1450302
SN  - 19393210 (ISSN) 
AU  - Di Lena, G.
AU  - Casini, I.
AU  - Caproni, R.
AU  - Orban, E.
AD  - Consiglio per la ricerca in agricoltura e l’analisi dell’economia agraria (CREA), Centro di ricerca Alimenti Nutrizione, Rome, Italy
AD  - Consiglio per la ricerca in agricoltura e l’analisi dell’economia agraria (CREA), Centro di ricerca Alimenti e Nutrizione, Via Ardeatina 546, Rome, 00178, Italy
AB  - This study investigated mercury contamination levels in eight commercially valuable crustacean species caught off the Central Adriatic and Tyrrhenian coasts of Italy. Total mercury levels were measured by Thermal Decomposition-Amalgamation-Atomic Absorption Spectrophotometry. Results showed a high variability among species with values ranging from 0.070 to 1.24 (mg kg−1 wet weight). The lowest mercury levels were detected in caramote prawn (Penaeus kerathurus), warty crab (Eriphia verrucosa) and European spider crab (Maja squinado), decapods living in shallow waters. Levels exceeding the limits established by the European Commission were found in species living in close contact with bottom sediments: deepwater rose shrimp (Parapenaeus longirostris), blue and red shrimp (Aristeus antennatus) and Norway lobster (Nephrops norvegicus). For shrimps, the inter-individual variability observed was mostly related to the body size, indicating the accumulation of mercury with age. An estimation of the human intake of mercury associated to the consumption of the crustaceans sampled and its comparison with the Tolerable Weekly Intake are provided. © 2018, © 2018 Informa UK Limited, trading as Taylor & Francis Group.
KW  - Central Adriatic Sea
KW  - Central Tyrrhenian Sea
KW  - crustaceans
KW  - food analysis
KW  - food safety
KW  - seafood
KW  - total mercury
KW  - Decomposition
KW  - Food safety
KW  - Mercury amalgams
KW  - Metals
KW  - Shellfish
KW  - Adriatic Sea
KW  - crustaceans
KW  - Food analysis
KW  - seafood
KW  - Total mercuries
KW  - Tyrrhenian Sea
KW  - Chemical contamination
KW  - mercury
KW  - analysis
KW  - animal
KW  - Brachyura
KW  - chemistry
KW  - Crustacea
KW  - fishery
KW  - food contamination
KW  - food control
KW  - growth, development and aging
KW  - human
KW  - Italy
KW  - Nephropidae
KW  - Penaeidae
KW  - season
KW  - shellfish
KW  - standards
KW  - water pollutant
KW  - Animals
KW  - Brachyura
KW  - Crustacea
KW  - Fisheries
KW  - Food Contamination
KW  - Food Inspection
KW  - Humans
KW  - Italy
KW  - Mercury
KW  - Nephropidae
KW  - Penaeidae
KW  - Seasons
KW  - Shellfish
KW  - Water Pollutants, Chemical
PB  - Taylor and Francis Ltd.
N1  - Cited By :12
N1  - Export Date: 22 August 2022
M3  - Article
DB  - Scopus
C2  - 29529944
LA  - English
N1  - Correspondence Address: Di Lena, G.; Consiglio per la ricerca in agricoltura e l’analisi dell’economia agraria (CREA), Italy; email: gabriella.dilena@crea.gov.it
UR  - https://www.scopus.com/inward/record.uri?eid=2-s2.0-85045247314&doi=10.1080%2f19393210.2018.1450302&partnerID=40&md5=51d76e9aa842297224528b649d7609f5
ER  - 

TY  - JOUR
TI  - Effects of reallocating fishing effort from trawling to creels in a Norway lobster fishery
T2  - Marine Policy
J2  - Mar. Policy
VL  - 93
SP  - 142
EP  - 149
PY  - 2018
DO  - 10.1016/j.marpol.2018.03.026
SN  - 0308597X (ISSN) 
AU  - Eichert, M.
AU  - Campos, A.
AU  - Fonseca, P.
AU  - Lopes, P.
AU  - Marques, L.
AU  - Castro, M.
AD  - FCT, Universidade do Algarve, Gambelas, Faro, 8005-139, Portugal
AD  - IPMA, Rua Alfredo Magalhães Ramalho, 6, Lisboa, 1495-006, Portugal
AD  - CCMAR, Universidade do Algarve, Gambelas, Faro, 8005-139, Portugal
AB  - The consequences of reallocating fishing effort from trawling to creels in an area off the West coast of Portugal for the operation of the trawl fleet, as well as on the population dynamics and the global catch value for a high-valued species, the Norway lobster (Nephrops norvegicus) are evaluated. The results suggest that only small portions of the area of interest are used by the trawl fleet, opening the possibility for a trawl ban without major disruption of the trawling activity. Economic benefits are expected, since predictions two scenarios tested, heavy and moderate exploitation, indicate no loss of catch value with much lower operational costs. Social benefits to local communities can also be expected since a much lower investment is needed for creel fishing, making this fishery attractive to small local companies already operating in the region. The proposed ban is consistent with the ecosystem approach to fisheries management and the Common Fisheries Policy (CFP) where the transition towards more responsible fishing practices is encouraged. © 2018 Centro de Ciências do Mar do Algarve
KW  - Creel fishery
KW  - Nephrops
KW  - Portuguese coast
KW  - Trawl ban
KW  - Common Fisheries Policy
KW  - fishery management
KW  - fishing effort
KW  - trawling
KW  - Norway
KW  - Portugal
KW  - Nephrops
KW  - Nephrops norvegicus
PB  - Elsevier Ltd
N1  - Cited By :2
N1  - Export Date: 22 August 2022
M3  - Article
DB  - Scopus
LA  - English
N1  - Correspondence Address: Eichert, M.; FCT, Gambelas, Portugal; email: meichert@ualg.pt
UR  - https://www.scopus.com/inward/record.uri?eid=2-s2.0-85045456410&doi=10.1016%2fj.marpol.2018.03.026&partnerID=40&md5=6c7e669a9522a1c703f68d2510bcc56e
ER  - 

TY  - JOUR
TI  - Harvesting changes mating behaviour in European lobster
T2  - Evolutionary Applications
J2  - Evol. Appl.
VL  - 11
IS  - 6
SP  - 963
EP  - 977
PY  - 2018
DO  - 10.1111/eva.12611
SN  - 17524563 (ISSN) 
AU  - Sørdalen, T.K.
AU  - Halvorsen, K.T.
AU  - Harrison, H.B.
AU  - Ellis, C.D.
AU  - Vøllestad, L.A.
AU  - Knutsen, H.
AU  - Moland, E.
AU  - Olsen, E.M.
AD  - Department of Biology, Centre for Ecological and Evolutionary Synthesis (CEES), University of Oslo, Oslo, Norway
AD  - Department of Natural Sciences, Centre for Coastal Research (CCR), University of Agder, Kristiansand, Norway
AD  - Institute of Marine Research, His, Norway
AD  - Australian Research Council Centre of Excellence for Coral Reef Studies, James Cook University, Townsville, QLD, Australia
AD  - National Lobster Hatchery, Padstow, United Kingdom
AB  - Removing individuals from a wild population can affect the availability of prospective mates and the outcome of competitive interactions, with subsequent effects on mating patterns and sexual selection. Consequently, the rate of harvest-induced evolution is predicted to be strongly dependent on the strength and dynamics of sexual selection, yet there is limited empirical knowledge on the interplay between selective harvesting and the mating systems of exploited species. In this study, we used genetic parentage assignment to compare mating patterns of the highly valued and overexploited European lobster (Homarus gammarus) in a designated lobster reserve and nearby fished area in southern Norway. In the area open to fishing, the fishery is regulated by a closed season, a minimum legal size and a ban on the harvest of egg-bearing females. Due to the differences in size and sex-specific fishing mortality between the two areas, males and females are of approximately equal average size in the fished area, whereas males tend to be larger in the reserve. Our results show that females would mate with males larger than their own body size, but the relative size difference was significantly larger in the reserve. Sexual selection acted positively on both body size and claw size in males in the reserve, while it was nonsignificant in fished areas. This strongly suggests that size truncation of males by fishing reduces the variability of traits that sexual selection acts upon. If fisheries continue to target large individuals (particularly males) with higher relative reproductive success, the weakening of sexual selection will likely accelerate fisheries-induced evolution towards smaller body size. © 2018 The Authors. Evolutionary Applications published by John Wiley & Sons Ltd
KW  - assortative mating
KW  - Homarus gammarus
KW  - marine protected areas
KW  - mating behaviour
KW  - parentage analysis
KW  - sexual selection
PB  - Wiley-Blackwell
N1  - Cited By :25
N1  - Export Date: 22 August 2022
M3  - Article
DB  - Scopus
LA  - English
N1  - Correspondence Address: Sørdalen, T.K.; Department of Biology, Norway; email: tonjesordalen@gmail.com
UR  - https://www.scopus.com/inward/record.uri?eid=2-s2.0-85044210797&doi=10.1111%2feva.12611&partnerID=40&md5=e744b967541461b0cbb53aed7253dc72
ER  - 

TY  - JOUR
TI  - A baseline study of the metallothioneins content in digestive gland of the Norway lobster Nephrops norvegicus from Northern Adriatic Sea: Body size, season, gender and metal specific variability
T2  - Marine Pollution Bulletin
J2  - Mar. Pollut. Bull.
VL  - 131
SP  - 95
EP  - 105
PY  - 2018
DO  - 10.1016/j.marpolbul.2018.03.002
SN  - 0025326X (ISSN) 
AU  - Cenov, A.
AU  - Perić, L.
AU  - Glad, M.
AU  - Žurga, P.
AU  - Lušić, D.V.
AU  - Traven, L.
AU  - Linšak, D.T.
AU  - Linšak, Ž.
AU  - Devescovi, M.
AU  - Bihari, N.
AD  - Teaching Institute of Public Health of Primorje-Gorski Kotar County, Krešimirova 52a, Rijeka, 51 000, Croatia
AD  - Ruđer Bošković Institute, Center for Marine Research, Giordano Paliaga 5, Rovinj, 52210, Croatia
AD  - University of Rijeka, Faculty of Medicine, Department of Environmental Health, Braće Branchetta 20, Rijeka, 51000, Croatia
AB  - Metallothioneins content was investigated in digestive gland of two wild-caught Norway lobster Nephrops norvegicus populations from the Northern Adriatic Sea, in relation to body size, season and gender. Concomitant accumulation of cadmium, mercury, arsenic, lead, chromium and manganese, reactive oxygen species concentration and energy reserves in digestive gland were also assessed. While differences between genders were not recorded, metallothioneins content seasonal trends were affected by body size. Most of parameters displayed inconsistent trends across sampling sites. Significant correlation between metallothioneins content and cadmium, arsenic and mercury concentrations was recorded only for larger lobsters. A negative correlation of reactive oxygen species concentration and metallothioneins content was observed for small, but not large lobsters. Energy reserves, in particular lipids, could considerably influence biochemical and chemical parameters variations. The present results constitute the essential baseline for future studies aimed at evaluating the N. norvegicus health in relation to metal contamination of coastal sediments. © 2018 Elsevier Ltd
KW  - Biomarker baseline
KW  - Energy reserves
KW  - Metallothioneins
KW  - Metals
KW  - Nephrops norvegicus
KW  - Reactive oxygen species
KW  - Anthropometry
KW  - Arsenic
KW  - Cadmium
KW  - Mercury (metal)
KW  - Metals
KW  - Oxygen
KW  - Energy reserves
KW  - Mercury concentrations
KW  - Metal contamination
KW  - Metallothioneins
KW  - Negative correlation
KW  - Nephrops norvegicus
KW  - Northern Adriatic Sea
KW  - Reactive oxygen species
KW  - Shellfish
KW  - arsenic
KW  - cadmium
KW  - chromium
KW  - lead
KW  - lipid
KW  - manganese
KW  - mercury
KW  - metallothionein
KW  - reactive oxygen metabolite
KW  - arsenic
KW  - mercury
KW  - metal
KW  - metallothionein
KW  - reactive oxygen metabolite
KW  - baseline conditions
KW  - bioaccumulation
KW  - biomarker
KW  - body size
KW  - digestive system
KW  - gender role
KW  - heavy metal
KW  - lobster
KW  - metallothionein
KW  - reactive oxygen species
KW  - seasonal variation
KW  - sediment pollution
KW  - animal experiment
KW  - animal tissue
KW  - Article
KW  - bioaccumulation
KW  - biochemistry
KW  - body size
KW  - controlled study
KW  - correlation analysis
KW  - Croatia
KW  - energy resource
KW  - exocrine gland
KW  - female
KW  - gender
KW  - lobster
KW  - male
KW  - metal recovery
KW  - Nephrops norvegicus
KW  - nonhuman
KW  - physical chemistry
KW  - protein content
KW  - sampling
KW  - seashore
KW  - seasonal variation
KW  - sediment
KW  - water contamination
KW  - analysis
KW  - animal
KW  - chemistry
KW  - digestive system
KW  - ecotoxicology
KW  - metabolism
KW  - Nephropidae
KW  - physiology
KW  - procedures
KW  - season
KW  - shellfish
KW  - water pollutant
KW  - Adriatic Sea
KW  - Mediterranean Sea
KW  - lobster
KW  - Nephrops norvegicus
KW  - Animals
KW  - Arsenic
KW  - Body Size
KW  - Croatia
KW  - Digestive System
KW  - Ecotoxicology
KW  - Female
KW  - Male
KW  - Mercury
KW  - Metallothionein
KW  - Metals
KW  - Nephropidae
KW  - Reactive Oxygen Species
KW  - Seasons
KW  - Shellfish
KW  - Water Pollutants, Chemical
PB  - Elsevier Ltd
N1  - Cited By :7
N1  - Export Date: 22 August 2022
M3  - Article
DB  - Scopus
N1  - CODEN: MPNBA
C2  - 29887009
LA  - English
N1  - Correspondence Address: Perić, L.; Laboratory for Aquaculture and Pathology of Aquatic Organisms, Bijenička cesta 54, Croatia; email: Lorena.Peric@irb.hr
UR  - https://www.scopus.com/inward/record.uri?eid=2-s2.0-85045068785&doi=10.1016%2fj.marpolbul.2018.03.002&partnerID=40&md5=6fcd0cca3518bb4e5c7eabcde566d5ee
ER  - 

TY  - JOUR
TI  - Replicated marine protected areas (MPAs) support movement of larger, but not more, European lobsters to neighbouring fished areas
T2  - Marine Ecology Progress Series
J2  - Mar. Ecol. Prog. Ser.
VL  - 595
SP  - 123
EP  - 133
PY  - 2018
DO  - 10.3354/meps12546
SN  - 01718630 (ISSN) 
AU  - Thorbjørnsen, S.H.
AU  - Moland, E.
AU  - Olsen Huserbråten, M.B.
AU  - Knutsen, J.A.
AU  - Knutsen, H.
AU  - Olsen, E.M.
AD  - Institute of Marine Research, Nye Flødevigveien 20, His, 4817, Norway
AD  - Centre for Coastal Research, Department of Natural Sciences, Faculty of Engineering and Science, University of Agder, Kristiansand, 4604, Norway
AB  - The European lobster Homarus gammarus is heavily exploited in the Norwegian fishery, and several management actions have been implemented to protect the species. Three marine protected areas (MPAs) excluding all but hook and line type fishing gear were established along the Skagerrak coast in 2006, effectively banning the trap-based fishery for European lobster. Lobster populations within MPAs and adjacent control areas were studied by capture-mark-recapture and recovery methods every year from prior to MPA establishment to the present. During 2006-2014, a total of 4682 and 3317 lobsters were captured (including recaptures) in the MPAs and control areas, respectively. In all MPAs, protection led to a shift in demography, with an increase in mean total length of 15% during 2006-2014, thereby opposing the effects of a size-selective fishery. No difference was found in rates of movement out from MPAs and control areas, but lobsters moving from MPAs and caught in fished areas were significantly larger than lobsters moving out of control areas. In instances where lobsters tagged in a control area moved into an MPA, the immigrating lobsters had a larger body size than the mean in their area of origin. The range of movement undertaken by recovered lobsters extended beyond the home range sizes suggested by previous shorter-term studies, and well beyond the sizes of the small coastal MPAs studied herein. In summary, demographic changes should be accounted for when interpreting the value of spillover from MPAs, and also potential ‘spill in’ from fished areas to MPAs. © The authors.
KW  - Bathymetry
KW  - Demography
KW  - Homarus gammarus
KW  - Marine reserve design
KW  - Spillover
KW  - Tag return
KW  - bathymetry
KW  - body size
KW  - demography
KW  - fishery
KW  - fishery management
KW  - fishing gear
KW  - home range
KW  - immigration
KW  - lobster
KW  - lobster fishery
KW  - marine park
KW  - mark-recapture method
KW  - movement
KW  - spillover effect
KW  - Atlantic Ocean
KW  - North Sea
KW  - Skagerrak
KW  - Homarus gammarus
KW  - lobster
PB  - Inter-Research
N1  - Cited By :8
N1  - Export Date: 22 August 2022
M3  - Article
DB  - Scopus
N1  - CODEN: MESED
LA  - English
N1  - Correspondence Address: Thorbjørnsen, S.H.; Institute of Marine Research, Nye Flødevigveien 20, Norway; email: susanna.thorbjornsen@gmail.com
UR  - https://www.scopus.com/inward/record.uri?eid=2-s2.0-85047009779&doi=10.3354%2fmeps12546&partnerID=40&md5=cfcb5558760f3af9f270794a1d0b6701
ER  - 

TY  - JOUR
TI  - Size selection of Nephrops norvegicus (L.) in commercial creel fishery in the Mediterranean Sea
T2  - Fisheries Research
J2  - Fish. Res.
VL  - 200
SP  - 25
EP  - 32
PY  - 2018
DO  - 10.1016/j.fishres.2017.12.006
SN  - 01657836 (ISSN) 
AU  - Brčić, J.
AU  - Herrmann, B.
AU  - Mašanović, M.
AU  - Baranović, M.
AU  - Šifner, S.K.
AU  - Škeljo, F.
AD  - University of Split, University Department of Marine Studies, Ruđera Boškovića 37, Split, 21000, Croatia
AD  - SINTEF Fisheries and Aquaculture, Fishing Gear Technology, Willemoesvej 2, Hirtshals, 9850, Denmark
AD  - University of Tromsø, Breivika, Tromsø, N-9037, Norway
AB  - In the Mediterranean Sea Nephrops (Nephrops norvegicus) is predominantly caught with bottom trawls, but it is also harvested with creels. While the size selection of Nephrops in bottom trawls is well documented, there is no previous information on creel size selection for this species. Therefore, sea trials were carried out to assess the selective properties of commercial creels with 41 mm mesh size netting mounted as a square mesh netting as prescribed by the legislation. Creel size selection was assessed for Nephrops and two main crustacean bycatch species: mantis shrimp (Squilla mantis) and blue-leg swimming crab (Liocarcinus depurator). The influence of the soak time on creel selectivity was also investigated, and no significant difference was detected between one and two day soak times. The average carapace length of a crustacean with 50% probability of being retained (L50) was 31.69 mm for Nephrops, which is 59% larger than the minimum landing size (MLS) set by the fishery regulation, therefore demonstrating a mismatch between MLS and gear selectivity in this fishery. Comparison of creel selectivity obtained in our study with the historical results obtained from commercial bottom trawl selectivity studies for Nephrops in the Mediterranean Sea demonstrated that the creel L50 was significantly higher than in the trawl fishery, this implies that creel fishery is targeting larger Nephrops than trawl fishery. © 2017 Elsevier B.V.
KW  - Creel selectivity
KW  - Mediterranean Sea
KW  - Nephrops norvegicus
KW  - Pot selectivity
PB  - Elsevier B.V.
N1  - Cited By :9
N1  - Export Date: 22 August 2022
M3  - Article
DB  - Scopus
N1  - CODEN: FISRD
LA  - English
N1  - Correspondence Address: Brčić, J.; University of Split, Ruđera Boškovića 37, Croatia; email: jure.brcic@unist.hr
UR  - https://www.scopus.com/inward/record.uri?eid=2-s2.0-85039759286&doi=10.1016%2fj.fishres.2017.12.006&partnerID=40&md5=60cd4c511765cd078799ae11ca886b70
ER  - 

TY  - JOUR
TI  - Estimating fishing and natural mortality rates, and catchability coefficient, from a series of observations on mean length and fishing effort
T2  - ICES Journal of Marine Science
J2  - ICES J. Mar. Sci.
VL  - 75
IS  - 2
SP  - 610
EP  - 620
PY  - 2018
DO  - 10.1093/icesjms/fsx177
SN  - 10543139 (ISSN) 
AU  - Then, A.Y.
AU  - Hoenig, J.M.
AU  - Huynh, Q.C.
AD  - Institute of Biological Sciences, Faculty of Science, University of Malaya, Kuala Lumpur, 50603, Malaysia
AD  - Virginia Institute of Marine Science, College of William and Mary, PO Box 1346, Gloucester Point, VA  23062, United States
AB  - Gedamke and Hoenig (2006) (Transactions of the American Fisheries Society, 135: 476-487) developed a non-equilibrium version of the Beverton and Holt estimator of total mortality rate, Z, based on mean length and thereby increased the usefulness of length-based methods. In this study, we extend their model by replacing period-specific Z parameters with the year-specific parameterization Z y = qf y + M where q is the catchability coefficient, f y is the fishing effort in year y, F (=qf) is the fishing mortality rate, and M is the natural mortality rate. Thus, the problem reduces to estimating just three parameters: q, M and residual variance. We used Monte Carlo simulation to study the model behaviour. Estimates of q and M are highly negatively correlated and may or may not be reliable; however, the estimates of corresponding Z's are more precise than estimates of F and are generally reliable, even when uncertainty about the mean lengths is high. This length-based method appears to work best for stocks with rapid growth rate. Contrast in effort data may not be necessary for reliable estimates of Z's. This approach forms a bridge between data-limited models and more complex models. We apply the method to the Norway lobster Nephrops norvegicus stock in Portugal as an example. © International Council for the Exploration of the Sea 2017. All rights reserved.
KW  - catchability coefficient
KW  - data limited
KW  - data-poor
KW  - fishing effort
KW  - mean length
KW  - natural mortality rate
KW  - Nephrops
KW  - non-equilibrium conditions
KW  - catchability
KW  - data set
KW  - environmental conditions
KW  - estimation method
KW  - fishery modeling
KW  - fishing effort
KW  - fishing mortality
KW  - growth rate
KW  - length-weight relationship
KW  - lobster
KW  - mortality
KW  - observatory
KW  - parameter estimation
KW  - parameterization
KW  - stock assessment
KW  - Portugal
KW  - Nephrops
KW  - Nephrops norvegicus
PB  - Oxford University Press
N1  - Cited By :6
N1  - Export Date: 22 August 2022
M3  - Article
DB  - Scopus
N1  - CODEN: ICESE
LA  - English
N1  - Correspondence Address: Then, A.Y.; Institute of Biological Sciences, Malaysia; email: amythen79@gmail.com
UR  - https://www.scopus.com/inward/record.uri?eid=2-s2.0-85045150649&doi=10.1093%2ficesjms%2ffsx177&partnerID=40&md5=3972fb6e212ef250cbf9c987ed0080a5
ER  - 

TY  - JOUR
TI  - A model combining landings and VMS data to estimate landings by fishing ground and harbor
T2  - Fisheries Research
J2  - Fish. Res.
VL  - 199
SP  - 218
EP  - 230
PY  - 2018
DO  - 10.1016/j.fishres.2017.11.002
SN  - 01657836 (ISSN) 
AU  - Russo, T.
AU  - Morello, E.B.
AU  - Parisi, A.
AU  - Scarcella, G.
AU  - Angelini, S.
AU  - Labanchi, L.
AU  - Martinelli, M.
AU  - D'Andrea, L.
AU  - Santojanni, A.
AU  - Arneri, E.
AU  - Cataudella, S.
AD  - University of Rome Tor Vergata, via della Ricerca Scientifica snc, Rome, 00133, Italy
AD  - CNR – Italian National Research Council, ISMAR – Institute of Marine Sciences, Fiera della pesca 2, Largo, Ancona  60125, Italy
AD  - Department of Economics and Finance, Faculty of Economics, University of Rome Tor Vergata, via Columbia, Rome, 00133, Italy
AD  - Società cooperativa MABLY, Via Vito Lembo 12, Salerno, 84129, Italy
AD  - FAO ADRIAMED and MEDSUDMED Projects, Via delle Terme di Caracalla, Rome, 00153, Italy
AB  - At present, the assessment and management of Adriatic Sea fishery resources are based on data that do not fully account for the complex spatial patterns arising from fleet behavior and/or species’ behavior and biology, mainly because logbooks do not guarantee adequate coverage of the fishing activity exerted by the fleet. For data collection, the Adriatic Sea is divided into two management areas (namely FAO Geographical Sub-Areas–GSAs). To account for these spatial patterns while using the data available, we propose a method for estimating the monthly landings of Italian trawlers operating in the Adriatic Sea at a higher spatial resolution than the GSA. We use a stepwise approach based on the combined analysis of questionnaire-derived vessel-specific landings and the spatial activity of the vessels with respect to a set of fishing grounds. Thus, we sequentially 1) analyze the available vessel monitoring system data, 2) partition the study area into fishing grounds (the origin of the landings), 3) cross analyze vessel-specific fishing efforts with the available vessel-specific monthly landings to estimate the LPUE of each fishing ground, and 4) estimate the monthly landings (by vessel, fishing ground, and harbor) for the whole fleet and the monthly fluxes between fishing grounds (origin) and landing harbors (the destination of the landings). We apply the method to two species: the Norway lobster and the European hake. For both species, we find a few fishing grounds to be consistently more productive than others and the landings per harbor to vary greatly but with few harbors regularly receiving a significant share. In particular, the results suggest that the Pomo/Jabuka pit area represents a critical area for both species. Additional outcomes include a detailed characterization of the activity of the Adriatic bottom trawling fleet, highlighting the strengths and shortcomings of the official data available. We discuss the results in the context of the current management paradigm. © 2017 Elsevier B.V.
KW  - Adriatic sea
KW  - Landings
KW  - Spatial management
KW  - Vessel monitoring system
PB  - Elsevier B.V.
N1  - Cited By :23
N1  - Export Date: 22 August 2022
M3  - Article
DB  - Scopus
N1  - CODEN: FISRD
LA  - English
N1  - Correspondence Address: Russo, T.; University of Rome Tor Vergata, Italy; email: Tommaso.Russo@Uniroma2.it
UR  - https://www.scopus.com/inward/record.uri?eid=2-s2.0-85035093843&doi=10.1016%2fj.fishres.2017.11.002&partnerID=40&md5=54c025212c03ce5915618253d73da788
ER  - 

TY  - JOUR
TI  - Alteration of host-pathogen interactions in the wake of climate change – Increasing risk for shellfish associated infections?
T2  - Environmental Research
J2  - Environ. Res.
VL  - 161
SP  - 425
EP  - 438
PY  - 2018
DO  - 10.1016/j.envres.2017.11.032
SN  - 00139351 (ISSN) 
AU  - Hernroth, B.E.
AU  - Baden, S.P.
AD  - The Royal Swedish Academy of Sciences, Kristineberg 566, Fiskebäckskil, SE-451 78, Sweden
AD  - Dept. of Natural Science, Kristianstad University, Kristianstad, SE-291 88, Sweden
AD  - Dept. of Biological and Environmental Sciences, University of Gothenburg, Kristineberg 566, Fiskebäckskil, SE-451 78, Sweden
AB  - The potential for climate-related spread of infectious diseases through marine systems has been highlighted in several reports. With this review we want to draw attention to less recognized mechanisms behind vector-borne transmission pathways to humans. We have focused on how the immune systems of edible marine shellfish, the blue mussels and Norway lobsters, are affected by climate related environmental stressors. Future ocean acidification (OA) and warming due to climate change constitute a gradually increasing persistent stress with negative trade-off for many organisms. In addition, the stress of recurrent hypoxia, inducing high levels of bioavailable manganese (Mn) is likely to increase in line with climate change. We summarized that OA, hypoxia and elevated levels of Mn did have an overall negative effect on immunity, in some cases also with synergistic effects. On the other hand, moderate increase in temperature seems to have a stimulating effect on antimicrobial activity and may in a future warming scenario counteract the negative effects. However, rising sea surface temperature and climate events causing high land run-off promote the abundance of naturally occurring pathogenic Vibrio and will in addition, bring enteric pathogens which are circulating in society into coastal waters. Moreover, the observed impairments of the immune defense enhance the persistence and occurrence of pathogens in shellfish. This may increase the risk for direct transmission of pathogens to consumers. It is thus essential that in the wake of climate change, sanitary control of coastal waters and seafood must recognize and adapt to the expected alteration of host-pathogen interactions. © 2017 Elsevier Inc.
KW  - Climate change
KW  - Human pathogens
KW  - Hypoxia
KW  - Manganese
KW  - Marine invertebrates
KW  - Ocean acidification
KW  - Sea surface temperature
KW  - manganese
KW  - sea water
KW  - antimicrobial activity
KW  - bioavailability
KW  - climate change
KW  - coastal water
KW  - disease transmission
KW  - disease vector
KW  - environmental stress
KW  - host-pathogen interaction
KW  - hypoxia
KW  - immune response
KW  - infectious disease
KW  - invertebrate
KW  - lobster
KW  - manganese
KW  - marine environment
KW  - ocean acidification
KW  - pathogenicity
KW  - risk assessment
KW  - sea surface temperature
KW  - shellfish
KW  - trade-off
KW  - acidification
KW  - antimicrobial activity
KW  - climate change
KW  - coastal waters
KW  - consumer
KW  - disease transmission
KW  - environmental exposure
KW  - environmental impact
KW  - environmental monitoring
KW  - environmental sanitation
KW  - environmental stress
KW  - food safety
KW  - greenhouse effect
KW  - host pathogen interaction
KW  - human
KW  - hypoxia
KW  - immunity
KW  - infection
KW  - lobster
KW  - mussel
KW  - nonhuman
KW  - priority journal
KW  - Review
KW  - runoff
KW  - sea
KW  - sea food
KW  - sea surface temperature
KW  - shellfish
KW  - Vibrio
KW  - Norway
KW  - parasitology
KW  - pH
KW  - Invertebrata
KW  - Mytilus edulis
KW  - Nephrops norvegicus
KW  - Vibrio
KW  - Climate Change
KW  - Host-Pathogen Interactions
KW  - Humans
KW  - Hydrogen-Ion Concentration
KW  - Norway
KW  - Seawater
KW  - Shellfish
PB  - Academic Press Inc.
N1  - Cited By :16
N1  - Export Date: 22 August 2022
M3  - Review
DB  - Scopus
N1  - CODEN: ENVRA
C2  - 29202413
LA  - English
N1  - Correspondence Address: Hernroth, B.E.; The Royal Swedish Academy of Sciences, Kristineberg 566, Sweden; email: bodil.hernroth@kva.se
UR  - https://www.scopus.com/inward/record.uri?eid=2-s2.0-85036510102&doi=10.1016%2fj.envres.2017.11.032&partnerID=40&md5=87f20dfd033368a9e99245c1648be637
ER  - 

TY  - JOUR
TI  - Scrapping programmes and ITQs: Labour market outcomes and spill-over effects on non-targeted fisheries in Sweden
T2  - Marine Policy
J2  - Mar. Policy
VL  - 88
SP  - 41
EP  - 47
PY  - 2018
DO  - 10.1016/j.marpol.2017.11.004
SN  - 0308597X (ISSN) 
AU  - Blomquist, J.
AU  - Waldo, S.
AD  - AgriFood Economics Centre, Department of Economics, Swedish University of Agricultural Sciences, P.O. Box 730, Lund, SE 220 07, Sweden
AB  - Scrapping programmes and individual transferable quotas (ITQs) are two management measures frequently used to reduce overcapacity in fisheries. These measures are often aimed at specific vessel segments targeting specific fish stocks. In this case, fishermen who scrap their vessels or sell their quotas may shift their fishing activities, possibly contributing to overcapacity in other fleets. The aim of this paper is to provide some insights on this issue based on a Swedish scrapping programme for trawlers targeting cod and Norwegian lobster and the introduction of an ITQ system for pelagic vessels introduced in 2008 and 2009. Individual-level data on fishing activities and income from other industries are used to examine how effort and catches have changed after 2009, and to what extent fishermen have left the fishing industry. The lesson learnt from the Swedish case is that fishermen tend to stay in the fishing sector, and this holds true for both participants in the scrapping programme and fishermen who sold their quota in the ITQ system. Therefore measures to reduce overcapacity in targeted fleets have increased fishing pressure and competition for quotas in the Swedish small-scale fleet. © 2017 Elsevier Ltd
KW  - Fisheries adjustment
KW  - ITQ
KW  - Scrapping of vessels
KW  - Spill-over effects
KW  - competition (economics)
KW  - fishery management
KW  - fishing industry
KW  - fishing vessel
KW  - income
KW  - labor market
KW  - quota system
KW  - spillover effect
KW  - Sweden
PB  - Elsevier Ltd
N1  - Cited By :3
N1  - Export Date: 22 August 2022
M3  - Article
DB  - Scopus
LA  - English
N1  - Correspondence Address: Blomquist, J.; AgriFood Economics Centre, P.O. Box 730, Sweden; email: johan.blomquist@slu.se
UR  - https://www.scopus.com/inward/record.uri?eid=2-s2.0-85033712202&doi=10.1016%2fj.marpol.2017.11.004&partnerID=40&md5=1fb4a76e31880e6198e6b7a3038abb10
ER  - 

TY  - JOUR
TI  - Survivability of discarded Norway lobster in the bottom trawl fishery of the Bay of Biscay
T2  - Fisheries Research
J2  - Fish. Res.
VL  - 198
SP  - 24
EP  - 30
PY  - 2018
DO  - 10.1016/j.fishres.2017.10.019
SN  - 01657836 (ISSN) 
AU  - Mérillet, L.
AU  - Méhault, S.
AU  - Rimaud, T.
AU  - Piton, C.
AU  - Morandeau, F.
AU  - Morfin, M.
AU  - Kopp, D.
AD  - Ifremer, Unité de Sciences et Technologies halieutiques, Laboratoire de Technologie et Biologie Halieutique, 8 rue François Toullec, Lorient, 56100, France
AD  - Association du Grand Littoral Atlantique, 6 rue Alphonse Rio, Lorient, 56100, France
AB  - In the context of the landing obligation set by the new Common Fisheries Policy (CFP), Norway lobster Nephrops norvegicus was identified as a species likely to have high survival rate when discarded in the bottom trawl fishery of the Bay of Biscay. Previous studies in this area reported a survival rate between 30% and 51%, but the experiments were done on a limited monitoring period and the seasonal variations were not investigated. This study was designed to obtain a reliable value for survival rate after a 14-day monitoring period in onshore tanks allowing considering delayed mortality. The study also tested the effect on the survival rate of using a discarding chute system, a sorting device that was made mandatory on the 1st of January 2017 for Nephrops trawlers in the Bay of Biscay. This device, which enables fishermen to discard undersized Nephrops back to the sea while sorting, led to an increased average survival rate (51.2%) compared with the standard sorting practice (36.9%). The impact of biological, environmental and fishing operation related variables on survival from the first day of captivity to the end of the monitoring period was examined using a generalized linear model. The results of the GLM indicate that injuries, season and duration of the air exposure, significantly influence the survival from the 1st day of captivity to the end of the monitoring period. The survival rate was higher for non-injured Nephrops as well as for Nephrops that have undergone short air exposure, in summer and autumn. © 2017 Elsevier B.V.
KW  - Captivity
KW  - Discard survival
KW  - Nephrops norvegicus
KW  - Season
KW  - Sorting process
KW  - Vitality
PB  - Elsevier B.V.
N1  - Cited By :11
N1  - Export Date: 22 August 2022
M3  - Article
DB  - Scopus
N1  - CODEN: FISRD
LA  - English
N1  - Correspondence Address: Mérillet, L.; Ifremer, 8 rue François Toullec, France; email: laurene.merillet@gmail.com
UR  - https://www.scopus.com/inward/record.uri?eid=2-s2.0-85033699221&doi=10.1016%2fj.fishres.2017.10.019&partnerID=40&md5=e1eefd805a468c38f5017451381c9832
ER  - 

TY  - JOUR
TI  - Are trawl marks a good indicator of trawling pressure in muddy sand fishing grounds?
T2  - Ecological Indicators
J2  - Ecol. Indic.
VL  - 85
SP  - 570
EP  - 574
PY  - 2018
DO  - 10.1016/j.ecolind.2017.11.016
SN  - 1470160X (ISSN) 
AU  - Mérillet, L.
AU  - Kopp, D.
AU  - Robert, M.
AU  - Salaün, M.
AU  - Méhault, S.
AU  - Bourillet, J.-F.
AU  - Mouchet, M.
AD  - Ifremer, Unité de Sciences et Technologies Halieutiques, Laboratoire de Technologie et Biologie Halieutique (LTBH), 8 rue François Toullec, Lorient, 56100, France
AD  - Ifremer, département Ressources physiques et Ecosystèmes de fond de Mer (REM), Centre de Bretagne, ZI de la Pointe du Diable, CS 10070, Plouzané29280, France
AD  - UMR 7204 MNHN-UPMC-CNRS Centre d'Ecologie et de Sciences de la Conservation (CESCO), 43 rue Buffon, Paris, 75005, France
AB  - The development of the vessel monitoring system (VMS) in the recent years has offered high-resolution data to map the distribution and intensity of fishing activities and contributed to enhancing the potential identification of fishing impacts. However, impacts could vary at very small scale and the resolution of VMS data might not be fine enough. Other proxy could be used, such as trawl marks visible on the seabed observed by underwater video or side-scan sonar to evaluate small-scale trawling effort. In the Bay of Biscay, an underwater video survey of the Nephrops norvegicus fishing ground was conducted and provided environmental characteristics such as depth and number of trawl marks at 152 transects. The relevance of observed trawl marks as a small-scale proxy of trawling effort was tested depending on the sediment type. The model showed a significant positive relation between density of marks and trawling effort for all sediments together but a different relation for each sediment type. Considering each sediment type separately, the unexpected high number of marks observed on sands could be linked with cohesive interactions between calcium carbonates particles while the low number of marks on fine lithoclastic muds could be due to sediment reworking and bioturbation. We conclude that the impact of trawling on the seabed varies with the type of sediments, hydrodynamic parameters, bioturbation and trawling intensity, leading to a very complex relationship. Trawl marks observed on video footage thus could be used as a proxy of trawling effort among the same type of sediment and not for fine lithoclastic muds. © 2017 Elsevier Ltd
KW  - Bay of Biscay
KW  - Fishing intensity
KW  - Sediments
KW  - Underwater video
KW  - Vessel monitoring system
KW  - Calcium carbonate
KW  - Fishing vessels
KW  - Monitoring
KW  - Sediments
KW  - Underwater acoustics
KW  - Bay of Biscay
KW  - Cohesive interactions
KW  - Complex relationships
KW  - Environmental characteristic
KW  - Hydrodynamic parameters
KW  - Underwater video
KW  - Underwater video survey
KW  - Vessel monitoring systems
KW  - Fisheries
KW  - bioturbation
KW  - calcium carbonate
KW  - crustacean
KW  - fishing
KW  - hydrodynamics
KW  - monitoring system
KW  - seafloor
KW  - sediment analysis
KW  - sonar
KW  - trawl net
KW  - trawling
KW  - underwater camera
KW  - Atlantic Ocean
KW  - Bay of Biscay
KW  - Nephrops norvegicus
PB  - Elsevier B.V.
N1  - Cited By :5
N1  - Export Date: 22 August 2022
M3  - Article
DB  - Scopus
LA  - English
N1  - Correspondence Address: Mérillet, L.; Ifremer, 8 rue François Toullec, France; email: laurene.merillet@gmail.com
UR  - https://www.scopus.com/inward/record.uri?eid=2-s2.0-85033405553&doi=10.1016%2fj.ecolind.2017.11.016&partnerID=40&md5=9277511810c4a353298fb9ec1652b46b
ER  - 

TY  - JOUR
TI  - Evidence for the decline and possible extinction of a marine parasite species caused by intensive fishing
T2  - Fisheries Research
J2  - Fish. Res.
VL  - 198
SP  - 63
EP  - 65
PY  - 2018
DO  - 10.1016/j.fishres.2017.10.014
SN  - 01657836 (ISSN) 
AU  - MacKenzie, K.
AU  - Pert, C.
AD  - School of Biological Sciences (Zoology), The University of Aberdeen, Tillydrone Avenue, Aberdeen, Scotland  AB24 2TZ, United Kingdom
AD  - Marine Scotland Marine Laboratory, 375 Victoria Road, Aberdeen, Scotland  AB11 9DB, United Kingdom
AB  - The first good evidence of the role of intensive commercial fishing in the decline and possible extinction of a marine parasite is presented. The larva of Stichocotyle nephropis Cunningham, 1887 (Aspidogastrea: Digenea) was described in 1887 from the outside of the intestine of the decapod crustacean Nephrops norvegicus (L., 1758) in the North Sea. Similar larvae were found outside the intestine of the American lobster Homarus americanus (Milne-Edwards, 1837) caught off New England in 1895. The adult form was first found in 1898 in the bile ducts of the thornback ray Raja clavata (L., 1758) from the North Sea, then in the barndoor skate Dipturus laevis (Mitchill, 1818) caught off Nantucket. There have been few records of its occurrence since then, with the last records from the northeast and northwest Atlantic published in 1972 and 1986 respectively, despite the recent attempts reported herein to find larvae and adult parasites. Both the elasmobranch final hosts are listed as “near threatened” or “ endangered” and the latest evidence on their population sizes suggests that they may have been fished to below the thresholds required for successful transmission of the parasite. © 2017 Elsevier B.V.
KW  - Intensive fishing
KW  - Parasite extinction
KW  - Stichocotyle nephropis
PB  - Elsevier B.V.
N1  - Cited By :4
N1  - Export Date: 22 August 2022
M3  - Article
DB  - Scopus
N1  - CODEN: FISRD
LA  - English
N1  - Correspondence Address: MacKenzie, K.; School of Biological Sciences (Zoology), Tillydrone Avenue, United Kingdom; email: k.mackenzie@abdn.ac.uk
UR  - https://www.scopus.com/inward/record.uri?eid=2-s2.0-85032338979&doi=10.1016%2fj.fishres.2017.10.014&partnerID=40&md5=994feed17fded7fb0c5ce39a08dec034
ER  - 

TY  - JOUR
TI  - Effects of chronic bottom trawling on soft-seafloor macrofauna in the Kattegat
T2  - Marine Ecology Progress Series
J2  - Mar. Ecol. Prog. Ser.
VL  - 586
SP  - 41
EP  - 55
PY  - 2018
DO  - 10.3354/meps12434
SN  - 01718630 (ISSN) 
AU  - Sköld, M.
AU  - Göransson, P.
AU  - Jonsson, P.
AU  - Bastardie, F.
AU  - Blomqvist, M.
AU  - Agrenius, S.
AU  - Hiddink, J.G.
AU  - Nilsson, H.C.
AU  - Bartolino, V.
AD  - Department of Aquatic Resources, Institute of Marine Research, Swedish University of Agricultural Sciences, Lysekil, 453 30, Sweden
AD  - PAG Environmental Research, Råå, 252 70, Sweden
AD  - National Institute of Aquatic Resources, DTU Aqua Technical University of Denmark, Charlottenlund, 2920, Denmark
AD  - Hafok AB, Stenhamra, 179 61, Sweden
AD  - Department of Marine Sciences Kristineberg, University of Gothenburg, Fiskebäckskil, 451 78, Sweden
AD  - School of Ocean Sciences, Bangor University, Menai Bridge, Anglesey, LL59 5AB, United Kingdom
AB  - Impact studies of chronic bottom trawling aiming to reveal long-term effects on benthic organisms are often hampered by the lack of comparable untrawled conditions and the difficulty in assessing the spatial distribution of trawling intensity. We sampled soft-seafloor macrofauna over a precise trawling gradient in the Kattegat using hourly vessel monitoring systems and logbooks. The gradient included the establishment of a marine protected area (MPA), where trawling intensity declined sharply to zero. Our results show shifts in the macrofauna assemblage and non-linear responses, with decreases in the number and diversity of species at low to medium trawling intensities. The benthic community was dominated by burrowing brittle stars, of which one species, Amphiura chiajei, increased in abundance from low to medium trawling intensities. We interpret this positive response to increasing trawling intensities as a consequence of reduction in predation by benthivorous flatfish and Norway lobster Nephrops norvegicus, which are significant catches of the fishery. The response was supported by a corresponding trend towards lower abundance of the dominating brittle stars following enforcement of the MPA and presumably an increase in benthivore density and predation pressure within the MPA. We conclude that chronic bottom trawling reduces diversity and may boost the abundances of species resistant to bottom trawling. The results emphasize the need to consider food web effects when assessing the impact of bottom trawling. © Inter-Research 2018.
KW  - Amphiura filiformis
KW  - Anti-predator defenses
KW  - Benthic habitats
KW  - Echinoderm
KW  - Fishing impact
KW  - Food web
KW  - Nephrops norvegicus
KW  - Otter trawling
KW  - Physical disturbance
KW  - antiparasite defense
KW  - benthic environment
KW  - benthos
KW  - bottom trawling
KW  - burrowing organism
KW  - catch statistics
KW  - echinoderm
KW  - ecological impact
KW  - environmental monitoring
KW  - fishing
KW  - flatfish
KW  - food web
KW  - lobster
KW  - long-term change
KW  - marine ecosystem
KW  - physical disturbance
KW  - predation
KW  - predation risk
KW  - protected area
KW  - seafloor
KW  - Kattegat
KW  - Amphiura chiajei
KW  - Amphiura filiformis
KW  - Echinodermata
KW  - Nephrops norvegicus
KW  - Ophiuroidea
KW  - Pleuronectiformes
PB  - Inter-Research
N1  - Cited By :27
N1  - Export Date: 22 August 2022
M3  - Article
DB  - Scopus
N1  - CODEN: MESED
LA  - English
N1  - Correspondence Address: Sköld, M.; Department of Aquatic Resources, Sweden; email: mattias.skold@slu.se
UR  - https://www.scopus.com/inward/record.uri?eid=2-s2.0-85040599348&doi=10.3354%2fmeps12434&partnerID=40&md5=d7ed3f5bf16f98c62ac1ce8873fd3d5a
ER  - 

TY  - JOUR
TI  - Insights into sexual maturation and reproduction in the Norway lobster (nephrops norvegicus) via in silico prediction and characterization of neuropeptides and G protein-coupled receptors
T2  - Frontiers in Endocrinology
J2  - Front. Endocrinol.
VL  - 9
PY  - 2018
DO  - 10.3389/fendo.2018.00430
SN  - 16642392 (ISSN) 
AU  - Nguyen, T.V.
AU  - Rotllant, G.E.
AU  - Cummins, S.F.
AU  - Elizur, A.
AU  - Ventura, T.
AD  - GeneCology Research Centre, Faculty of Science, Health, Education and Engineering, University of the Sunshine Coast, Sunshine Coast, QLD, Australia
AD  - Institute de Ciències Del Mar, Consejo Superior de Investigaciones Científicas, Passeig Marítim de la Barceloneta, Barcelona, Spain
AB  - Multiple biological processes across development and reproduction are modulated by neuropeptides that are predominantly produced and secreted from an animal's central nervous system. In the past few years, advancement of next-generation sequencing technologies has enabled large-scale prediction of putative neuropeptide genes in multiple non-model species, including commercially important decapod crustaceans. In contrast, knowledge of the G protein-coupled receptors (GPCRs), through which neuropeptides act on target cells, is still very limited. In the current study, we have used in silico transcriptome analysis to elucidate genes encoding neuropeptides and GPCRs in the Norway lobster (Nephrops norvegicus), which is one of the most valuable crustaceans in Europe. Fifty-seven neuropeptide precursor-encoding transcripts were detected, including phoenixin, a vertebrate neurohormone that has not been detected in any invertebrate species prior to this study. Neuropeptide gene expression analysis of immature and mature female N. Norvegicus, revealed that some reproduction-related neuropeptides are almost exclusively expressed in immature females. In addition, a total of 223 GPCR-encoding transcripts were identified, of which 116 encode GPCR-A (Rhodopsin), 44 encode GPCR-B (Secretin) and 63 encode other GPCRs. Our findings increase the molecular toolbox of neural signaling components in N. Norvegicus, allowing for further advances in the fisheries/larvae culture of this species. © 2018 Nguyen, Rotllant, Cummins, Elizur and Ventura.
KW  - Crustacea
KW  - Data mining
KW  - GPCRs
KW  - Neurohormone
KW  - Neuropeptides
KW  - Neuropeptidome
KW  - Phoenixin
KW  - carbon tetrachloride
KW  - estrogen receptor
KW  - G protein coupled receptor
KW  - glyceraldehyde 3 phosphate dehydrogenase
KW  - kinin
KW  - neurohormone
KW  - neuropeptide
KW  - protirelin
KW  - rhodopsin
KW  - secretin
KW  - small interfering RNA
KW  - tachykinin
KW  - transcriptome
KW  - vasopressin
KW  - animal experiment
KW  - Article
KW  - central nervous system
KW  - Crustacea
KW  - female
KW  - gene expression
KW  - gene silencing
KW  - lobster
KW  - male
KW  - nonhuman
KW  - open reading frame
KW  - ovary cycle
KW  - phylogenetic tree
KW  - phylogeny
KW  - reverse transcription polymerase chain reaction
KW  - sequence alignment
KW  - sequence homology
KW  - sexual maturation
KW  - signal transduction
KW  - tissue distribution
KW  - upregulation
PB  - Frontiers Media S.A.
N1  - Cited By :24
N1  - Export Date: 22 August 2022
M3  - Article
DB  - Scopus
C7  - 430
LA  - English
N1  - Correspondence Address: Ventura, T.; GeneCology Research Centre, Australia; email: tventura@usc.edu.au
UR  - https://www.scopus.com/inward/record.uri?eid=2-s2.0-85055796520&doi=10.3389%2ffendo.2018.00430&partnerID=40&md5=f2da941115746a02ee65d3bce91aae26
ER  - 

TY  - CHAP
TI  - Anethum graveolens
T2  - Handbook of Flowering: Volume I
J2  - Handb. of Flower.: Volume I
SP  - 465
EP  - 467
PY  - 2018
DO  - 10.1201/9781351072533
SN  - 9781351080989 (ISBN); 9781315893433 (ISBN)
AU  - Palevitch, D.
AD  - Department of Medicinal and Aromatic Crops, Volcani Center, Agricultural Research Organization, Bet Dagan, Israel
[truncated: 2,119,141 more chars]
