# Supplementary material for: Established and Emerging Research Trends in Norway Lobster, Nephrops norvegicus
Source: Biology (Basel). 2023 Jan 31;12(2):225. doi: 10.3390/biology12020225 (PMC9953252; doi:10.3390/biology12020225)
Supplement: Supplementary file 1 [file biology-12-00225-s001.zip › Supplementary Information Data 3(Map).txt]

id	label	x	y	cluster	weight<Links>	weight<Total link strength>	weight<Occurrences>	score<Avg. pub. year>	score<Avg. citations>	score<Avg. norm. citations>
1	abdomen	-0.708	0.3798	3	49	75	12	1994	21.5	0.6746
2	abundance	0.3829	0.0635	2	188	904	83	2008.1566	27.6145	1.3801
3	accumulation	-0.919	-0.1849	1	86	188	24	2003.5	24.6667	0.9632
4	acid	-0.8951	-0.2779	1	79	154	29	2007.2414	26.6207	0.9478
5	activation	-1.0535	-0.4018	1	41	76	15	1997.6667	17.0667	0.537
6	activity	-0.6393	-0.1805	1	197	861	123	2002.561	20.8293	0.7611
7	adriatic sea	0.2374	0.0132	2	130	312	33	2009.6364	28.3636	1.3013
8	adult	-0.5027	0.3208	3	89	131	14	2004.9286	21.5	0.9876
9	aegean sea	0.2863	0.6615	3	72	121	13	2006.8462	28.5385	0.9662
10	age	-0.3719	0.5354	3	113	263	33	2001.8485	25.9091	1.0238
11	american lobster	-0.7812	-0.0977	1	71	104	11	2003.4545	23.4545	0.81
12	antibody	-1.1746	-0.3711	1	41	75	16	1996.5	22.8125	0.7628
13	april	-0.3063	0.3874	3	89	136	13	2001.8462	31.8462	0.99
14	aristeus antennatus	0.699	0.2658	2	105	270	24	2008.9167	32.0833	1.4139
15	assessment	0.3944	-0.2139	2	159	499	49	2007.2653	20.4694	0.9886
16	astacidea	-0.86	-0.0955	1	44	57	11	2007.0909	20.9091	0.7862
17	atlantic	-0.2608	0.2981	3	148	401	40	2008.6	20.275	0.848
18	bacterium	-0.9386	-0.4314	1	71	138	24	2002.875	33.25	1.2553
19	barcelona	0.0693	0.5023	3	69	106	11	2000.4545	36.5455	1.4152
20	behaviour	0.223	0.2316	3	166	610	66	2003.803	22.8182	0.9151
21	biomass	0.6333	0.2429	2	152	613	50	2006.38	35.44	1.3067
22	biscay	0.4954	0.0125	2	105	228	20	2009.35	20.65	0.8391
23	blue whiting	0.985	0.0026	2	79	145	12	2009.4167	36.5833	1.3167
24	body size	0.1784	-0.0986	2	86	168	17	2015.7647	15.4118	1.0716
25	bottom	0.5606	0.0651	2	125	287	30	2003.6667	43.2	1.3352
26	bottom trawling	0.9314	-0.2147	2	107	269	23	2012.3913	30.2609	1.4685
27	bottom water	-1.1586	-0.1638	1	44	113	12	1999.9167	32.8333	1.0481
28	burrow	0.0257	0.3221	3	158	622	70	2002.5429	23.2429	0.9269
29	bycatch	1.4077	-0.22	2	89	215	18	2013.2222	17.5	0.9728
30	cadmium	-1.2102	-0.037	1	36	81	10	2001.3	37.1	1.2317
31	cancer pagurus	-0.731	-0.3926	1	83	160	19	2003.1053	29.1053	1.1842
32	capture	0.0322	-0.2711	1	145	377	37	2007.3243	21.5946	0.8154
33	carapace	-0.946	0.1865	1	87	145	16	1998.6875	35.75	1.2015
34	carapace length	-0.0885	0.5763	3	148	564	55	2003.8727	21.4727	0.8273
35	carcinus maena	-0.8187	-0.422	1	77	123	18	1994.8889	28.5556	0.8846
36	catch	0.8075	0.0718	2	198	1583	140	2006.0857	26.3643	1.0566
37	catch rate	1.2157	0.1097	2	89	193	15	2009.4667	20.2667	0.7909
38	cell	-0.9807	-0.2583	1	97	187	31	1999.7419	24.871	1.0322
39	cephalopod	0.712	-0.1843	2	71	120	11	2007.9091	48.7273	1.6703
40	chh	-1.0125	-0.3204	1	55	83	12	1999.8333	38.75	1.3588
41	clyde sea area	-0.3353	0.0798	3	126	326	31	2005.4839	36.9032	1.3658
42	cod	1.2453	-0.2677	2	128	558	49	2006.2449	26.5714	1.2021
43	codend	1.5207	-0.1587	2	95	460	43	2012	22.5349	1.0408
44	commercial species	0.8972	-0.1377	2	119	264	26	2009.9615	28.2308	1.5027
45	consumer	-0.1058	-0.4088	1	77	123	15	2013.2	28	1.1882
46	continental shelf	0.2573	0.566	3	109	276	28	2004.1071	44.7143	1.4088
47	continental slope	0.2706	0.6172	3	111	332	31	2005.0645	32.0968	1.1608
48	copper	-1.2618	-0.0423	1	43	101	12	1997.8333	36.5	1.2553
49	country	0.0119	-0.4034	1	70	103	14	2008.2143	19.6429	0.9121
50	cpue	0.8177	0.3384	2	105	244	21	2010.7143	18.9048	0.9766
51	crab	-0.5496	-0.3332	1	141	359	43	2010.3488	28	1.2479
52	creel	0.5885	-0.4757	2	104	238	24	2010.375	20.0833	0.8853
53	damage	-0.0986	-0.3322	1	100	191	22	2006	27.9091	1.0869
54	darkness	-0.1391	0.4521	3	52	144	15	1999.6667	29.2667	1.045
55	day	-0.2376	0.0474	1	189	801	91	2005.6484	23.3407	0.9174
56	decade	0.2042	-0.1784	2	100	187	16	2013.125	20.375	1.1625
57	deep water	0.9689	0.2538	2	74	120	12	2013	16.4167	0.7559
58	density	0.2672	0.3491	3	169	662	64	2005.1406	28.1562	1.0589
59	depth	0.3257	0.3118	3	179	890	91	2005.2198	32.5824	1.1638
60	detection	-0.5647	-0.3565	1	83	161	30	2008.7333	12.5333	0.6772
61	diet	-0.14	-0.0475	1	114	271	30	2005.0667	54.3667	1.772
62	discard	0.993	-0.2719	2	132	458	37	2009.3784	30.1622	1.1887
63	disease	-0.9401	-0.49	1	75	151	17	2007.3529	29.1765	1.1321
64	distribution	-0.0812	0.1315	3	206	961	104	2004.6635	28.8077	1.1063
65	diversity	0.2068	-0.0079	2	138	341	35	2007.2571	40.6	1.329
66	dublin bay prawn	-0.665	-0.031	1	48	68	10	1996.7	14.3	0.5225
67	dynamic	0.0566	0.2319	3	161	418	38	2012.1053	23.1579	1.2091
68	ecology	0.216	0.2506	3	98	194	19	2006.5263	34.9474	1.2362
69	ecosystem	0.2545	-0.1309	2	122	264	26	2014.4615	32.1538	1.9063
70	effort	0.6259	-0.1486	2	140	391	32	2009.9375	16.75	0.8001
71	egg	-0.7066	0.5055	3	126	316	32	2001.4062	30.0312	1.037
72	emergence	0.0666	0.6548	3	58	166	18	2003.2778	25	1.0681
73	emersion	-0.4336	-0.5251	1	49	99	12	2005.1667	28.0833	0.8512
74	environmental factor	-0.3772	-0.0218	1	158	336	31	2008.7419	28.8065	1.3443
75	enzyme	-1.0715	-0.4266	1	79	170	30	2000.9333	24.9333	0.9384
76	escape	1.0603	-0.3175	2	88	168	13	2007	31.6154	1.2123
77	european hake	0.9728	-0.0536	2	92	209	19	2011	35.5263	1.2901
78	evolution	-0.1495	-0.3719	1	59	89	11	2009.1818	18	1.0721
79	exception	0.483	-0.1924	2	84	122	11	2007	25.3636	1.0142
80	exploitation	0.9404	0.0258	2	116	276	20	2009.15	24.35	1.1223
81	exposure	-0.7447	-0.2728	1	146	526	67	2006.1493	32.5522	1.4799
82	eyestalk	-0.961	-0.1713	1	42	67	11	2003.9091	23	1.082
83	fauna	0.0074	0.2569	3	77	143	18	2004.8333	40.8889	1.3456
84	fecundity	-0.422	0.752	3	81	175	16	2000.4375	26.8125	1.0004
85	female	-0.5837	0.5345	3	170	937	98	2002.2245	31.0816	1.0891
86	firth	-0.1514	0.2611	3	98	196	18	2000.1667	38.4444	1.484
87	fish species	0.6456	-0.1944	2	184	1072	111	2007.8288	33.3243	1.3644
88	fisheries	0.7138	-0.121	2	200	1586	144	2011.0208	26.4167	1.1475
89	fisheries management	0.3782	-0.1725	2	107	217	22	2016.3636	21	1.3388
90	fisherman	0.8735	-0.2773	2	126	347	26	2011.5769	19.2308	0.8953
91	fishing activity	0.6571	-0.318	2	91	187	16	2010.0625	27.1875	1.0966
92	fishing effort	0.9752	0.0475	2	118	356	31	2008.5484	20.7097	0.7771
93	fishing gear	0.8001	-0.3813	2	101	202	18	2010.2222	14.6667	0.7179
94	fishing ground	0.4856	0.0454	2	167	535	52	2007.5769	23.5192	1.0175
95	fishing mortality	0.4919	0.2669	2	103	196	15	2012.2	20.4	0.9318
96	flatfish	1.418	-0.3082	2	59	115	11	2013.8182	22.3636	1.2389
97	fleet	1.2615	-0.0194	2	109	407	35	2010.7429	20.9143	0.8248
98	food	-0.2042	-0.0366	1	154	375	45	2003.8889	23.8889	0.9921
99	gadus morhua	1.313	-0.3273	2	104	371	30	2008.0333	22.7	1.2169
100	gear	1.1298	-0.2041	2	135	487	45	2011.6	16.2444	0.8152
101	gill	-1.1492	-0.1274	1	79	194	22	1998.4545	32.7273	1.0389
102	growth rate	-0.4456	0.2735	3	162	479	54	2004.3704	22.3889	0.9308
103	h. americanus	-0.7819	-0.1555	1	81	156	26	2002.4615	22.8462	0.8525
104	h. gammarus	-0.3551	-0.0693	1	132	482	58	2008.1379	22.0517	1.0536
105	habitat	-0.0595	-0.0399	1	178	662	66	2007.7273	34.5455	1.4838
106	haddock	1.5281	-0.262	2	87	307	25	2008.4	26	1.2445
107	haemolymph	-0.9738	-0.3728	1	109	309	37	2001.3784	28.5405	0.9837
108	hake	0.9993	-0.1449	2	130	369	32	2008.0938	29.4375	1.1654
109	hatching	-0.5947	0.7129	3	86	190	17	1995.8235	24.9412	0.9274
110	haul	1.2071	0.1708	2	103	247	22	2008.4545	23.3182	0.8397
111	hematodinium	-0.9981	-0.4737	1	87	237	29	2003.8276	40.6207	1.2934
112	hepatopancreas	-1.0853	-0.1825	1	121	354	47	2001.3404	22.2979	0.9079
113	homarus	-0.788	-0.107	1	64	88	13	1997.4615	26	0.9696
114	hypoxia	-0.9178	-0.2825	1	93	258	32	2001.4062	28.4062	0.9054
115	incubation	-0.6662	0.5811	3	84	168	16	1996.1875	28.1875	1.1823
116	indicator	-0.0888	-0.051	1	149	349	35	2010.5429	25.9143	1.0505
117	industry	0.4193	-0.3878	2	116	255	27	2014.9259	12.6667	0.6086
118	infection	-0.8827	-0.4413	1	114	313	38	2006.0526	34.3684	1.2002
119	ingestion	-0.5182	0.0472	1	77	119	15	2006.2	34.6	2.4547
120	interaction	-0.1582	-0.344	1	151	426	50	2008.16	18.78	0.9311
121	invertebrate	-0.1413	-0.2047	1	126	235	25	2004.96	32.72	1.2662
122	irish sea	-0.394	0.3683	3	151	560	60	2001.8333	28.6167	1.2882
123	july	-0.4181	0.6086	3	87	138	12	1996.5	31.75	1.2348
124	june	-0.3312	0.5985	3	113	251	23	1999.4783	40.3478	1.2125
125	juvenile	-0.2198	0.4019	3	129	307	31	2003.6774	30.4516	1.0562
126	kattegat	0.1369	-0.34	1	115	274	27	2004.7037	32.8148	1.1204
127	kda	-1.1642	-0.3845	1	36	65	13	1999	20.7692	0.6941
128	landing	0.5904	0.1345	2	159	515	47	2007.5745	24.383	1.0005
129	larvae	-0.4476	0.3438	3	119	358	48	2005.5625	23.1458	0.8955
130	length	0.2876	0.1708	2	187	724	74	2004.027	22.5676	0.9595
131	light intensity	-0.1734	0.1448	3	115	273	34	2000.7647	29.3235	1.1197
132	lipid	-0.974	0.0157	1	74	125	16	2005.25	36.875	1.337
133	male	-0.5557	0.4933	3	154	696	74	2001.3108	33.2027	1.1636
134	management	0.6642	0.0001	2	152	562	56	2013.4643	18.5893	0.9817
135	management measure	0.9136	0.0021	2	98	176	13	2012.5385	26.9231	1.4408
136	manganese	-1.2347	-0.3184	1	39	92	10	2001.1	24.5	0.8024
137	march	-0.2782	0.2063	3	105	160	14	2010.5	18.1429	0.8279
138	marine environment	-0.2838	-0.1607	1	67	109	14	2015.7143	7.5714	1.1017
139	marine species	-0.025	-0.0792	1	129	279	32	2007.2188	42.9062	1.8117
140	mature female	-0.6567	0.6819	3	63	117	11	1998	21.9091	0.9056
141	maturity	-0.2503	0.8074	3	87	194	19	2002.4737	17.7368	0.7722
142	may	-0.625	0.4652	3	112	244	22	1998.0909	33	1.2309
143	measurement	-0.3331	-0.1814	1	165	461	52	2004.25	20.4615	0.9388
144	mediterranean	0.4041	0.3594	3	184	1070	107	2007.4579	28.0935	1.1602
145	melanogrammus aeglefinus	1.7699	-0.2585	2	56	170	13	2010.6923	20.3077	0.9637
146	membrane	-1.0832	-0.3987	1	51	114	25	1995.08	27.84	0.9245
147	merlangius merlangus	1.7289	-0.2045	2	62	158	12	2008.8333	23.1667	1.0881
148	merluccius merluccius	1.0722	0.0032	2	133	487	41	2008	35.122	1.3306
149	mesh	1.2949	-0.1597	2	99	331	30	2010.2667	22.1333	0.9256
150	mesh size	1.4583	-0.0269	2	96	326	28	2009.0357	18.25	0.8025
151	metal	-1.2556	-0.1694	1	54	133	17	2001	32.2941	1.1229
152	micromesistius	0.9152	0.1635	2	85	158	13	2007.5385	45.2308	1.5859
153	microplastic	-0.3587	-0.1678	1	46	79	10	2020.2	37.9	3.9842
154	minimum landing size	1.3921	-0.1042	2	83	226	19	2008.7895	29.5789	1.0929
155	molecular weight	-1.1606	-0.4167	1	40	74	15	1993.1333	20.0667	0.8124
156	mortality	0.0035	-0.2516	1	165	487	48	2006.625	32.6667	1.2549
157	moult	-0.5999	0.6008	3	74	143	15	2002.7333	16.8667	0.8066
158	movement	-0.2185	0.0858	3	113	260	30	2005.0667	17.5333	0.7436
159	mpa	0.59	-0.2822	2	65	145	14	2016.2143	20	1.3732
160	mullus barbatus	0.882	-0.072	2	92	252	22	2007.9091	43.6364	1.6214
161	muscle	-0.9062	-0.1895	1	123	324	49	2002.449	23.5918	0.8086
162	mussel	-0.5085	-0.3108	1	95	175	23	2004.8261	33.6957	1.2896
163	nephropidae	-0.202	0.4801	3	127	307	38	1997.1579	27.6053	0.9907
164	night	0.326	0.4744	3	76	160	14	2003.7857	25.5714	0.8559
165	north sea	0.3583	0.2625	3	128	321	30	2009.8667	24.5	0.9601
166	northeast atlantic	0.3678	0.4965	3	73	128	12	2012.5	25.25	1.0739
167	october	-0.3006	0.6648	3	97	206	18	2000.8333	35.0556	1.0621
168	ovary	-0.7804	0.5045	3	64	121	14	2002.9286	24.6429	0.9419
169	ovigerous female	-0.4544	0.7873	3	78	151	12	2004.1667	25.6667	0.8894
170	oxygen	-0.7037	-0.2731	1	66	100	12	2001.8333	30.1667	1.087
171	p. longirostris	0.8692	0.2126	2	125	376	35	2009.6286	28.9429	1.2015
172	parasite	-1.0331	-0.4856	1	77	195	25	2005.36	38.12	1.3073
173	parasitic dinoflagellate	-1.0751	-0.5165	1	49	116	15	2004.4667	41.6	1.3807
174	peptide	-1.0989	-0.3718	1	48	88	16	1998.8125	25.125	0.9148
175	phase	-0.0594	0.324	3	128	279	32	2006.5625	24.4688	1.0822
176	plaice	1.4475	-0.2967	2	97	302	23	2009.5652	22.5652	1.0231
177	pleopod	-0.7441	0.631	3	63	114	12	2001.3333	21.1667	0.7655
178	pleuronectes platessa	1.7217	-0.2784	2	59	163	11	2011.6364	15.6364	0.7436
179	population	-0.0653	0.1517	3	208	1286	135	2007.3481	26.363	1.1468
180	potential	0.0659	-0.3594	1	126	253	29	2011.0345	30.1379	1.5942
181	prawn	-0.3279	-0.202	1	114	230	32	2000.375	25.625	1.1097
182	predator	0.0813	0.0172	3	101	200	18	2000.7222	34.2778	1.2104
183	prey	0.0661	-0.0282	3	94	171	16	2002.8125	27.5625	1.0027
184	protease	-1.1642	-0.3947	1	45	92	18	2000.3333	14.2778	0.4814
185	protection	0.4401	-0.2778	2	91	187	18	2015	24.3889	1.3852
186	protein	-1.0622	-0.2816	1	112	326	58	1999.9138	29.2241	1.016
187	quality	-0.1336	-0.3727	1	149	330	40	2010.15	23.875	1.2035
188	recovery	0.1847	-0.4859	1	127	328	31	2009.5806	23.871	0.9373
189	recruitment	-0.1354	0.3785	3	113	261	25	2008.32	21.92	1.0219
190	regulation	-0.0039	-0.2187	1	153	290	31	2006.3226	29.5161	1.1472
191	release	-0.5077	0.0202	1	103	178	23	2002.913	28.0435	1.0905
192	reproduction	-0.6238	0.3442	3	114	253	25	2003.64	27.6	1.0288
193	seabed	0.4785	-0.3695	3	77	128	11	2011.4545	17.6364	0.7366
194	seafood	-0.3563	-0.434	1	80	135	20	2015.4	23.05	1.3925
195	season	0.1194	0.2102	3	183	616	55	2007.5273	24.6364	1.0592
196	seasonal variation	-0.3341	0.1895	3	128	264	23	2001.5217	28.7391	1.092
197	sediment	-0.4413	-0.0674	1	141	511	58	2006.7414	20.8966	0.9354
198	selectivity	1.2384	-0.1969	2	124	511	45	2009.8889	24.1778	1.045
199	sensitivity	-0.5362	-0.4577	1	70	97	14	2004.2857	26.7857	1.0534
200	september	-0.5104	0.6613	3	92	204	18	1999.0556	28.5	1.0057
201	sex	-0.5305	0.2966	3	145	401	42	2003.5476	21.2857	1.0277
202	sexual maturity	-0.3351	0.8185	3	67	121	11	2004.7273	24.6364	0.9588
203	shape	0.7874	-0.2098	2	78	129	14	2009.5	17.7857	1.0376
204	shellfish	-0.1822	-0.3806	1	87	137	18	2003.1111	21.6111	1.0683
205	size selectivity	1.4595	-0.0551	2	72	206	18	2011.7778	22.3889	0.8849
206	skagerrak	0.7101	-0.3115	2	113	323	28	2013.4643	13.5714	0.8895
207	spatial distribution	0.5341	0.0668	2	97	193	19	2010.6842	23.8421	1.416
208	spawning	-0.5365	0.6337	3	86	165	14	1996.4286	25.6429	0.9866
209	starvation	-0.8411	0.0712	1	71	120	15	2002.6	29.8667	1.0987
210	stock	0.4223	0.3499	3	175	868	76	2008.0789	31.1053	1.1899
211	stock assessment	0.089	0.2032	3	92	170	18	2012.2778	14.5	0.7298
212	stomach	-0.4559	0.2414	3	79	137	17	1998	56.2353	1.8964
213	stress	-0.4165	-0.3691	1	124	248	29	2008.1379	24.1034	0.9472
214	survey	0.3776	0.2424	3	158	547	51	2006.6667	24.6275	1.0049
215	survival rate	0.0941	-0.3794	1	153	488	48	2009.8958	19.8125	0.8579
216	t. minutus	0.8582	0.0328	2	63	121	10	2002.6	21.7	0.8652
217	tail	-0.0249	-0.4433	1	94	159	20	2001.6	26.55	1.1178
218	temperature	-0.5029	-0.1287	1	175	571	70	2005.2857	23.9857	0.977
219	time	-0.1514	-0.0756	1	212	1319	151	2006.2649	23.9934	0.9508
220	time series	0.3554	0.6068	3	98	216	20	2009.9	19.7	0.8834
221	tissue	-0.9877	-0.2198	1	147	535	71	2001.3944	30.0141	1.1385
222	trawl survey	0.7885	0.3535	2	117	328	28	2007.6429	28.5714	1.1402
223	trawler	1.0987	-0.1109	2	136	553	47	2010.617	20.6383	0.9388
224	trawling	0.7966	-0.1837	2	182	1081	98	2007.3265	27.2653	1.1593
225	variety	-0.2384	-0.354	1	89	121	15	2009.4	19.2667	1.0475
226	video	0.2379	-0.2067	3	75	165	22	2013.1818	9.4545	0.7076
227	weight	0.1021	0.1064	2	187	681	70	2003.0429	30.7143	1.1114
228	yield	0.7856	0.189	2	98	204	21	2005.1905	18.5714	0.7264
