# Supplementary material for: Established and Emerging Research Trends in Norway Lobster, Nephrops norvegicus
Source: Biology (Basel). 2023 Jan 31;12(2):225. doi: 10.3390/biology12020225 (PMC9953252; doi:10.3390/biology12020225)
Supplement: Supplementary file 1 [file biology-12-00225-s001.zip › Supplementary Information Data 4(Network).txt]

1	5	1
1	6	1
1	8	1
1	17	1
1	20	2
1	22	1
1	25	1
1	32	1
1	33	1
1	34	2
1	36	1
1	53	1
1	55	2
1	58	1
1	71	2
1	73	1
1	81	1
1	84	3
1	85	5
1	93	1
1	109	1
1	115	2
1	117	1
1	120	1
1	122	1
1	123	1
1	124	1
1	125	1
1	129	1
1	130	3
1	133	3
1	141	1
1	142	1
1	144	1
1	156	1
1	157	1
1	158	3
1	161	5
1	177	2
1	179	1
1	186	2
1	187	1
1	189	1
1	200	1
1	208	1
1	217	2
1	219	3
1	221	1
1	227	1
2	3	2
2	6	9
2	7	3
2	8	2
2	9	1
2	10	1
2	11	1
2	13	1
2	14	4
2	15	14
2	17	6
2	19	3
2	20	6
2	21	17
2	22	5
2	23	1
2	24	3
2	25	8
2	26	9
2	28	12
2	29	1
2	31	4
2	32	3
2	33	1
2	34	2
2	35	1
2	36	17
2	37	4
2	38	1
2	39	2
2	41	4
2	42	4
2	43	2
2	44	6
2	45	1
2	46	9
2	47	8
2	49	1
2	50	4
2	51	8
2	52	1
2	55	7
2	56	3
2	57	3
2	58	24
2	59	17
2	60	3
2	61	2
2	62	2
2	63	2
2	64	19
2	65	12
2	67	8
2	68	3
2	69	5
2	70	5
2	71	2
2	74	5
2	75	1
2	76	1
2	77	1
2	78	1
2	80	3
2	81	3
2	82	1
2	83	4
2	84	3
2	85	7
2	86	1
2	87	13
2	88	20
2	89	4
2	90	8
2	91	4
2	92	7
2	93	1
2	94	15
2	95	1
2	96	2
2	97	4
2	98	3
2	99	3
2	100	6
2	102	3
2	103	1
2	104	8
2	105	13
2	106	1
2	108	8
2	109	2
2	110	5
2	111	1
2	112	1
2	114	1
2	115	4
2	116	3
2	117	1
2	118	2
2	119	4
2	120	7
2	121	3
2	122	10
2	123	1
2	124	2
2	125	3
2	126	3
2	128	6
2	129	4
2	130	6
2	131	2
2	133	3
2	134	8
2	135	3
2	138	1
2	139	4
2	140	1
2	142	2
2	143	6
2	144	15
2	145	1
2	147	1
2	148	11
2	152	2
2	153	5
2	154	1
2	156	5
2	157	1
2	158	3
2	159	7
2	160	4
2	162	1
2	163	1
2	164	2
2	165	8
2	166	2
2	167	2
2	169	2
2	170	1
2	171	7
2	175	1
2	176	3
2	178	1
2	179	24
2	180	1
2	181	3
2	182	5
2	183	5
2	185	7
2	186	1
2	187	3
2	188	5
2	189	3
2	190	5
2	191	1
2	192	1
2	193	1
2	194	2
2	195	11
2	196	5
2	197	12
2	198	1
2	199	2
2	200	2
2	201	2
2	203	2
2	204	1
2	206	4
2	207	10
2	208	1
2	209	2
2	210	15
2	211	2
2	212	1
2	213	2
2	214	21
2	215	5
2	216	1
2	218	10
2	219	20
2	220	2
2	221	1
2	222	15
2	223	3
2	224	15
2	225	2
2	226	8
2	227	6
2	228	2
3	6	3
3	7	1
3	10	1
3	11	1
3	14	1
3	15	1
3	17	1
3	18	1
3	24	2
3	27	3
3	30	3
3	33	2
3	34	1
3	38	1
3	41	1
3	47	1
3	48	2
3	51	1
3	55	5
3	61	2
3	64	5
3	66	1
3	69	1
3	71	1
3	73	3
3	74	1
3	75	1
3	81	9
3	85	2
3	86	1
3	88	1
3	91	1
3	94	1
3	98	3
3	101	5
3	102	1
3	103	1
3	105	3
3	107	5
3	108	1
3	112	3
3	114	6
3	118	2
3	119	2
3	120	1
3	121	2
3	122	1
3	126	1
3	130	1
3	132	2
3	133	2
3	136	5
3	137	1
3	138	1
3	139	2
3	143	2
3	151	4
3	153	3
3	156	2
3	158	1
3	161	3
3	162	3
3	163	1
3	170	1
3	171	2
3	179	1
3	181	4
3	184	1
3	186	1
3	187	2
3	190	1
3	195	1
3	197	8
3	201	2
3	202	1
3	203	1
3	207	1
3	209	1
3	213	2
3	215	2
3	218	1
3	219	6
3	221	10
3	222	1
3	227	4
4	6	5
4	11	1
4	12	1
4	18	2
4	32	1
4	33	1
4	38	1
4	41	2
4	45	2
4	48	1
4	51	1
4	53	1
4	55	3
4	58	1
4	61	2
4	67	1
4	71	1
4	73	2
4	74	1
4	75	4
4	78	1
4	79	1
4	81	1
4	82	1
4	85	1
4	87	3
4	101	2
4	102	2
4	103	2
4	107	3
4	108	1
4	111	1
4	112	6
4	114	2
4	115	1
4	116	2
4	117	2
4	118	1
4	120	2
4	121	1
4	124	1
4	128	1
4	132	4
4	134	2
4	140	1
4	142	1
4	144	1
4	146	2
4	155	1
4	156	1
4	161	7
4	162	1
4	168	1
4	170	2
4	171	1
4	173	1
4	174	3
4	175	1
4	177	1
4	179	2
4	180	2
4	181	2
4	186	10
4	187	3
4	191	2
4	192	2
4	194	5
4	195	1
4	196	1
4	198	1
4	208	1
4	209	1
4	215	1
4	217	1
4	218	4
4	219	5
4	221	4
4	224	1
4	227	2
5	6	9
5	16	1
5	18	1
5	32	1
5	35	1
5	40	2
5	51	1
5	52	1
5	55	1
5	64	1
5	73	1
5	75	3
5	81	2
5	107	1
5	112	1
5	115	1
5	120	2
5	121	1
5	130	2
5	131	1
5	143	1
5	146	1
5	151	1
5	155	3
5	158	3
5	161	5
5	174	1
5	184	5
5	186	3
5	188	1
5	190	1
5	191	1
5	197	1
5	199	2
5	217	1
5	218	2
5	219	5
5	221	2
5	224	1
5	225	1
6	7	4
6	8	1
6	10	2
6	11	1
6	12	4
6	13	1
6	14	3
6	15	5
6	16	1
6	17	3
6	18	8
6	20	13
6	21	1
6	22	1
6	25	1
6	26	2
6	27	3
6	28	13
6	30	1
6	31	2
6	32	8
6	33	3
6	34	4
6	35	3
6	36	14
6	38	5
6	40	3
6	41	2
6	42	1
6	44	2
6	45	1
6	46	3
6	47	8
6	48	1
6	49	2
6	51	3
6	52	5
6	53	2
6	54	8
6	55	20
6	56	1
6	57	1
6	58	5
6	59	17
6	60	4
6	61	2
6	62	2
6	63	4
6	64	9
6	65	2
6	66	4
6	67	2
6	68	3
6	69	3
6	70	5
6	71	3
6	72	8
6	73	3
6	74	3
6	75	18
6	76	1
6	77	2
6	80	2
6	81	12
6	82	3
6	85	8
6	86	1
6	87	8
6	88	10
6	89	3
6	90	2
6	91	3
6	92	4
6	93	3
6	94	6
6	97	6
6	98	8
6	99	1
6	100	1
6	101	4
6	102	6
6	103	2
6	104	5
6	105	11
6	107	4
6	108	4
6	109	2
6	110	2
6	111	1
6	112	7
6	113	1
6	114	9
6	115	2
6	116	1
6	117	4
6	118	4
6	119	1
6	120	10
6	121	3
6	122	4
6	124	4
6	125	4
6	126	4
6	127	5
6	128	5
6	129	2
6	130	2
6	131	9
6	132	3
6	133	7
6	134	6
6	135	1
6	136	1
6	137	1
6	139	2
6	140	1
6	141	1
6	142	2
6	143	13
6	144	9
6	146	6
6	148	5
6	149	1
6	150	2
6	151	4
6	152	1
6	155	7
6	156	2
6	157	2
6	158	7
6	160	1
6	161	9
6	162	5
6	163	7
6	164	6
6	165	3
6	166	1
6	167	4
6	169	2
6	170	2
6	171	2
6	172	3
6	173	1
6	174	4
6	175	10
6	176	1
6	177	1
6	179	11
6	180	3
6	181	6
6	182	4
6	183	3
6	184	15
6	185	2
6	186	17
6	187	3
6	188	4
6	189	3
6	190	3
6	191	3
6	192	3
6	193	2
6	194	1
6	195	3
6	196	3
6	197	8
6	198	1
6	199	2
6	200	1
6	201	2
6	204	3
6	206	2
6	207	1
6	209	3
6	210	4
6	211	2
6	212	2
6	213	3
6	214	4
6	215	6
6	217	3
6	218	13
6	219	24
6	220	7
6	221	12
6	222	2
6	223	4
6	224	7
6	225	2
6	226	5
6	227	1
6	228	2
7	9	2
7	10	1
7	15	4
7	17	6
7	19	1
7	20	2
7	21	4
7	23	2
7	24	2
7	25	1
7	26	1
7	28	3
7	30	2
7	33	1
7	34	3
7	36	5
7	38	1
7	39	4
7	44	1
7	45	3
7	46	2
7	49	2
7	50	1
7	51	1
7	52	2
7	55	3
7	56	2
7	57	1
7	58	2
7	59	2
7	60	1
7	61	5
7	62	1
7	64	7
7	65	1
7	67	3
7	68	2
7	69	2
7	70	3
7	71	1
7	72	1
7	74	1
7	77	7
7	80	2
7	81	1
7	83	2
7	84	1
7	85	3
7	87	8
7	88	7
7	89	3
7	90	1
7	91	1
7	92	1
7	94	5
7	95	1
7	97	2
7	98	2
7	100	1
7	102	1
7	105	2
7	108	2
7	109	1
7	112	1
7	116	4
7	118	1
7	120	2
7	128	2
7	129	1
7	130	4
7	132	1
7	133	2
7	134	4
7	135	1
7	139	4
7	140	1
7	141	2
7	143	2
7	144	12
7	148	5
7	150	1
7	151	1
7	152	1
7	153	1
7	157	1
7	160	7
7	161	1
7	162	4
7	163	2
7	167	1
7	170	1
7	171	2
7	179	10
7	182	1
7	183	1
7	185	1
7	186	1
7	187	3
7	189	1
7	190	2
7	192	2
7	193	1
7	194	2
7	195	4
7	196	1
7	197	3
7	198	1
7	201	2
7	203	2
7	204	2
7	207	1
7	208	1
7	210	7
7	211	2
7	212	1
7	213	1
7	214	3
7	216	1
7	217	1
7	218	3
7	219	5
7	221	4
7	222	3
7	223	2
7	225	1
7	227	6
7	228	1
8	10	2
8	11	1
8	15	1
8	17	3
8	20	2
8	23	1
8	25	1
8	27	1
8	28	2
8	33	1
8	34	1
8	36	2
8	42	1
8	51	1
8	55	2
8	56	1
8	59	1
8	60	1
8	62	1
8	64	2
8	65	1
8	67	1
8	70	1
8	71	1
8	74	1
8	80	1
8	84	1
8	85	3
8	87	1
8	88	2
8	98	1
8	99	1
8	104	2
8	105	4
8	109	1
8	113	1
8	114	1
8	115	1
8	116	1
8	119	1
8	122	1
8	123	1
8	124	1
8	125	4
8	126	2
8	127	2
8	128	1
8	129	2
8	130	2
8	133	2
8	134	2
8	137	2
8	139	1
8	141	1
8	142	2
8	144	3
8	152	1
8	155	1
8	156	1
8	157	1
8	158	2
8	159	1
8	165	1
8	166	1
8	167	1
8	168	1
8	175	1
8	177	2
8	179	4
8	189	3
8	190	1
8	192	1
8	197	1
8	200	2
8	201	1
8	202	1
8	204	1
8	207	2
8	210	1
8	211	1
8	212	2
8	214	2
8	218	1
8	219	3
8	224	1
8	227	1
9	17	4
9	19	1
9	28	1
9	34	3
9	36	3
9	39	1
9	42	1
9	43	1
9	46	2
9	55	1
9	58	1
9	59	3
9	61	1
9	64	3
9	65	3
9	67	2
9	68	1
9	71	1
9	72	1
9	77	1
9	83	1
9	85	3
9	87	2
9	97	2
9	100	2
9	102	2
9	104	1
9	110	1
9	121	1
9	122	1
9	124	1
9	128	1
9	130	2
9	131	1
9	133	3
9	134	3
9	137	2
9	139	1
9	140	1
9	141	1
9	144	8
9	148	1
9	149	1
9	150	1
9	156	1
9	158	1
9	160	1
9	163	1
9	165	2
9	166	2
9	168	1
9	171	3
9	177	1
9	179	3
9	181	1
9	191	1
9	192	3
9	195	1
9	198	2
9	200	1
9	201	2
9	202	1
9	205	2
9	210	2
9	212	1
9	219	1
9	222	2
9	223	1
9	224	1
9	227	2
10	11	1
10	12	1
10	13	1
10	14	1
10	15	1
10	17	2
10	19	1
10	20	1
10	21	3
10	22	1
10	23	1
10	24	1
10	25	1
10	27	1
10	28	1
10	31	1
10	33	1
10	34	4
10	36	7
10	41	3
10	42	1
10	46	1
10	50	2
10	51	3
10	53	1
10	56	3
10	58	2
10	61	2
10	62	1
10	63	1
10	64	7
10	65	1
10	67	2
10	70	2
10	71	2
10	80	2
10	81	2
10	82	1
10	84	4
10	85	12
10	86	2
10	87	3
10	88	4
10	89	1
10	92	2
10	94	2
10	95	1
10	98	1
10	99	1
10	100	1
10	101	1
10	102	10
10	104	4
10	105	2
10	109	1
10	111	1
10	114	1
10	116	2
10	118	2
10	120	2
10	122	3
10	124	2
10	125	3
10	126	1
10	128	3
10	129	2
10	130	10
10	133	9
10	134	1
10	137	1
10	140	2
10	141	4
10	142	2
10	143	1
10	144	4
10	152	1
10	156	2
10	157	4
10	158	1
10	163	4
10	167	1
10	168	2
10	169	1
10	171	1
10	175	1
10	177	1
10	179	8
10	181	2
10	183	1
10	188	1
10	189	6
10	192	3
10	195	2
10	197	3
10	201	5
10	202	2
10	207	1
10	210	7
10	212	2
10	213	1
10	214	1
10	218	2
10	219	3
10	220	1
10	221	1
10	222	1
10	227	4
10	228	2
11	16	1
11	17	2
11	20	1
11	25	1
11	27	1
11	28	1
11	31	1
11	33	1
11	34	1
11	36	1
11	40	1
11	45	1
11	46	1
11	49	2
11	51	1
11	55	1
11	58	1
11	63	1
11	64	1
11	65	2
11	71	1
11	74	1
11	75	1
11	81	2
11	83	1
11	84	1
11	85	2
11	87	1
11	98	1
11	103	8
11	104	5
11	105	4
11	111	1
11	113	3
11	114	2
11	116	1
11	121	1
11	122	2
11	125	1
11	126	1
11	130	1
11	142	1
11	156	1
11	161	1
11	163	1
11	165	1
11	167	1
11	174	1
11	175	1
11	177	1
11	179	4
11	181	1
11	186	2
11	187	1
11	189	1
11	190	1
11	194	2
11	195	1
11	210	1
11	213	2
11	214	1
11	218	4
11	219	1
11	221	2
11	227	1
12	18	1
12	36	1
12	38	4
12	40	3
12	41	1
12	58	1
12	60	1
12	63	2
12	64	2
12	81	3
12	82	3
12	102	1
12	103	1
12	107	2
12	111	2
12	112	4
12	118	1
12	121	1
12	127	1
12	131	1
12	143	2
12	146	2
12	155	3
12	161	1
12	172	2
12	173	1
12	174	3
12	179	1
12	181	2
12	186	5
12	192	2
12	195	1
12	212	1
12	213	1
12	219	1
12	221	3
12	225	1
12	227	1
13	17	1
13	20	1
13	22	1
13	25	1
13	28	1
13	32	1
13	34	1
13	36	1
13	46	3
13	47	1
13	51	1
13	55	2
13	58	1
13	59	4
13	60	1
13	61	1
13	62	1
13	64	4
13	65	1
13	67	1
13	68	1
13	74	2
13	79	1
13	83	1
13	85	3
13	87	3
13	88	2
13	91	1
13	93	1
13	94	1
13	98	2
13	101	1
13	102	1
13	104	1
13	105	3
13	107	1
13	109	1
13	111	1
13	114	1
13	115	1
13	117	1
13	118	1
13	122	5
13	123	1
13	124	6
13	125	1
13	129	4
13	130	1
13	131	2
13	133	2
13	137	2
13	140	1
13	142	2
13	143	1
13	144	1
13	154	1
13	158	1
13	162	1
13	163	1
13	165	2
13	167	4
13	172	1
13	179	1
13	185	1
13	192	1
13	193	1
13	194	1
13	195	1
13	196	1
13	197	2
13	198	1
13	200	3
13	204	1
13	206	2
13	209	1
13	210	2
13	212	2
13	213	1
13	214	1
13	215	1
13	218	3
13	219	1
13	221	1
13	223	1
13	224	1
13	227	2
14	15	1
14	16	1
14	17	1
14	19	1
14	21	5
14	23	1
14	24	1
14	25	3
14	26	4
14	29	1
14	32	1
14	34	1
14	36	8
14	37	2
14	39	1
14	43	2
14	44	3
14	46	3
14	47	3
14	50	4
14	51	1
14	55	2
14	57	2
14	58	2
14	59	9
14	62	4
14	65	1
14	67	2
14	70	1
14	71	1
14	74	1
14	76	1
14	77	2
14	79	2
14	80	2
14	85	2
14	87	6
14	88	6
14	91	1
14	92	4
14	93	2
14	94	5
14	95	1
14	97	5
14	98	1
14	100	2
14	105	2
14	110	2
14	112	1
14	116	2
14	119	2
14	121	2
14	123	1
14	124	3
14	128	5
14	130	4
14	132	2
14	134	3
14	135	2
14	137	2
14	139	1
14	140	1
14	142	1
14	143	1
14	144	17
14	148	7
14	149	1
14	150	2
14	152	4
14	153	1
14	156	1
14	160	3
14	161	2
14	167	1
14	168	1
14	171	14
14	179	1
14	181	1
14	186	1
14	192	1
14	194	1
14	195	4
14	196	3
14	197	3
14	198	3
14	201	1
14	203	1
14	205	1
14	210	3
14	211	1
14	212	1
14	213	1
14	214	2
14	215	1
14	219	4
14	221	1
14	222	3
14	223	7
14	224	4
14	227	4
14	228	2
15	17	4
15	19	2
15	20	8
15	21	6
15	22	2
15	24	3
15	25	3
15	28	5
15	29	1
15	31	3
15	32	2
15	34	1
15	35	1
15	36	13
15	37	2
15	39	1
15	40	1
15	41	1
15	42	3
15	43	3
15	44	4
15	45	2
15	46	1
15	47	3
15	49	1
15	50	5
15	51	2
15	52	1
15	53	2
15	55	7
15	56	3
15	58	9
15	59	4
15	60	1
15	61	2
15	62	5
15	63	1
15	64	10
15	65	1
15	67	4
15	68	1
15	69	3
15	70	5
15	72	1
15	74	3
15	77	2
15	79	1
15	80	2
15	81	2
15	84	1
15	85	3
15	86	1
15	87	8
15	88	18
15	89	1
15	90	3
15	91	1
15	92	5
15	93	2
15	94	5
15	95	1
15	97	3
15	98	2
15	99	3
15	100	3
15	102	3
15	104	5
15	105	6
15	106	1
15	108	3
15	110	1
15	111	1
15	113	1
15	116	5
15	117	1
15	118	1
15	119	1
15	120	2
15	121	1
15	122	2
15	123	1
15	124	1
15	126	3
15	128	8
15	130	7
15	131	1
15	133	6
15	134	5
15	135	1
15	138	3
15	139	2
15	143	4
15	144	10
15	145	1
15	146	1
15	147	1
15	148	4
15	150	2
15	153	1
15	156	5
15	157	1
15	159	2
15	160	2
15	161	1
15	162	2
15	163	2
15	165	2
15	166	1
15	169	1
15	171	1
15	172	1
15	176	3
15	178	2
15	179	12
15	180	4
15	181	1
15	182	1
15	183	2
15	185	3
15	186	1
15	187	5
15	189	2
15	190	2
15	191	1
15	193	1
15	194	2
15	195	4
15	196	2
15	197	2
15	198	3
15	199	3
15	201	1
15	203	2
15	204	3
15	206	2
15	207	2
15	210	13
15	211	5
15	213	2
15	214	12
15	215	2
15	217	1
15	218	2
15	219	10
15	220	2
15	222	2
15	223	5
15	224	11
15	225	2
15	226	1
15	227	5
15	228	1
16	17	1
16	18	1
16	20	1
16	28	1
16	36	1
16	38	1
16	40	1
16	59	1
16	64	1
16	71	1
16	74	1
16	78	1
16	81	1
16	85	2
16	98	1
16	100	1
16	103	5
16	104	3
16	112	1
16	113	2
16	128	1
16	130	1
16	132	1
16	133	1
16	143	1
16	144	1
16	161	2
16	163	3
16	171	1
16	174	1
16	179	1
16	186	2
16	190	1
16	191	1
16	192	1
16	195	1
16	196	1
16	201	2
16	211	1
16	214	1
17	19	1
17	21	4
17	22	1
17	25	1
17	28	5
17	29	1
17	31	2
17	33	2
17	34	4
17	35	1
17	36	5
17	37	1
17	41	1
17	42	2
17	46	4
17	47	1
17	49	1
17	50	3
17	51	7
17	55	4
17	56	1
17	58	5
17	59	4
17	60	2
17	61	1
17	62	2
17	63	3
17	64	10
17	65	7
17	66	1
17	67	4
17	68	4
17	69	2
17	70	2
17	71	2
17	72	1
17	74	3
17	80	2
17	82	1
17	83	3
17	84	3
17	85	4
17	86	1
17	87	7
17	88	4
17	89	2
17	90	1
17	91	1
17	92	1
17	95	2
17	98	1
17	99	2
17	100	1
17	101	1
17	102	3
17	103	3
17	104	3
17	105	5
17	106	1
17	107	1
17	109	2
17	111	3
17	112	1
17	113	2
17	115	3
17	116	4
17	117	2
17	118	1
17	119	1
17	120	1
17	121	1
17	122	4
17	123	1
17	124	1
17	125	2
17	128	2
17	129	2
17	130	4
17	131	1
17	133	4
17	134	4
17	137	2
17	138	1
17	139	2
17	141	1
17	142	2
17	143	1
17	144	24
17	147	1
17	153	2
17	156	1
17	157	2
17	158	1
17	159	1
17	163	3
17	165	8
17	166	4
17	167	2
17	169	2
17	171	1
17	172	3
17	173	2
17	175	1
17	177	2
17	179	16
17	180	1
17	181	2
17	186	1
17	190	2
17	192	1
17	193	1
17	195	4
17	196	3
17	197	7
17	198	1
17	200	3
17	201	5
17	202	1
17	203	1
17	208	2
17	209	1
17	210	8
17	211	2
17	212	2
17	214	4
17	215	1
17	218	5
17	219	8
17	220	1
17	221	1
17	222	2
17	223	2
17	224	3
17	225	1
17	226	1
18	21	1
18	31	1
18	32	2
18	33	2
18	35	2
18	36	1
18	40	3
18	45	1
18	46	1
18	49	1
18	51	1
18	55	6
18	56	1
18	61	1
18	63	3
18	65	1
18	74	1
18	75	2
18	78	1
18	81	4
18	82	2
18	87	2
18	98	1
18	102	5
18	105	1
18	111	1
18	112	1
18	113	1
18	114	1
18	118	6
18	120	1
18	121	1
18	127	1
18	130	1
18	136	1
18	146	1
18	148	1
18	149	1
18	151	1
18	155	1
18	156	2
18	161	1
18	162	2
18	172	2
18	173	1
18	174	2
18	175	1
18	179	2
18	180	3
18	184	1
18	186	6
18	187	5
18	188	3
18	191	1
18	192	2
18	197	2
18	199	1
18	209	1
18	213	2
18	215	2
18	217	2
18	218	7
18	219	2
18	221	3
18	224	1
19	20	2
19	21	1
19	33	1
19	36	3
19	44	1
19	47	3
19	50	2
19	55	1
19	56	1
19	58	2
19	59	5
19	61	1
19	64	1
19	65	1
19	67	1
19	68	1
19	71	1
19	74	2
19	80	1
19	83	1
19	85	2
19	87	1
19	88	2
19	90	1
19	94	4
19	98	1
19	100	1
19	102	1
19	116	1
19	119	2
19	124	1
19	130	1
19	131	1
19	133	1
19	138	1
19	144	6
19	156	1
19	161	1
19	163	2
19	168	1
19	175	1
19	179	4
19	192	2
19	195	1
19	196	2
19	201	1
19	203	1
19	207	3
19	208	1
19	209	1
19	210	2
19	211	1
19	212	1
19	214	1
19	219	1
19	220	1
19	221	1
19	222	1
19	223	2
19	224	1
19	225	1
19	227	2
20	21	2
20	22	1
20	24	1
20	25	6
20	26	3
20	27	2
20	28	25
20	29	4
20	32	3
20	34	3
20	36	17
20	37	1
20	38	2
20	39	1
20	42	4
20	43	5
20	44	2
20	46	2
20	47	4
20	50	3
20	51	1
20	52	2
20	53	1
20	54	3
20	55	13
20	56	1
20	57	1
20	58	5
20	59	13
20	61	1
20	62	2
20	64	10
20	65	1
20	67	6
20	68	2
20	70	2
20	71	2
20	72	5
20	74	3
20	76	2
20	78	2
20	80	2
20	81	7
20	83	1
20	85	10
20	87	5
20	88	12
20	90	3
20	91	2
20	92	2
20	93	1
20	94	3
20	95	1
20	96	3
20	97	1
20	98	5
20	99	3
20	100	2
20	102	3
20	104	6
20	105	9
20	106	4
20	107	2
20	108	2
20	109	2
20	110	2
20	111	1
20	112	1
20	114	4
20	115	1
20	116	2
20	117	4
20	118	1
20	120	6
20	121	2
20	122	6
20	123	2
20	124	2
20	125	5
20	126	5
20	128	2
20	129	4
20	130	6
20	131	8
20	133	11
20	134	1
20	135	1
20	136	1
20	138	1
20	139	3
20	140	2
20	141	1
20	142	1
20	143	4
20	144	4
20	145	3
20	147	3
20	148	1
20	149	1
20	150	2
20	152	1
20	156	2
20	157	1
20	158	6
20	160	2
20	161	2
20	162	2
20	163	7
20	164	7
20	165	5
20	166	1
20	167	3
20	169	3
20	170	3
20	172	1
20	175	5
20	176	2
20	177	2
20	178	2
20	179	12
20	180	3
20	181	2
20	182	4
20	187	1
20	189	3
20	190	3
20	191	4
20	192	4
20	193	1
20	195	10
20	196	3
20	197	7
20	198	3
20	200	2
20	206	3
20	207	1
20	208	1
20	210	4
20	211	3
20	213	1
20	214	10
20	215	6
20	216	1
20	217	2
20	218	3
20	219	22
20	220	3
20	221	1
20	222	2
20	223	4
20	224	12
20	225	2
20	226	3
20	227	3
20	228	1
21	22	4
21	23	3
21	24	1
21	25	4
21	26	7
21	28	1
21	29	3
21	32	2
21	34	2
21	36	9
21	37	1
21	38	1
21	39	1
21	41	4
21	42	2
21	43	3
21	44	4
21	45	3
21	46	4
21	47	4
21	50	4
21	51	2
21	52	1
21	55	3
21	56	3
21	57	2
21	58	9
21	59	12
21	61	5
21	62	5
21	64	6
21	65	7
21	67	6
21	68	2
21	69	7
21	70	8
21	71	3
21	74	3
21	76	1
21	77	3
21	79	1
21	80	3
21	81	1
21	84	4
21	85	5
21	86	3
21	87	9
21	88	17
21	89	2
21	90	3
21	92	6
21	93	1
21	94	8
21	95	6
21	96	1
21	97	5
21	98	6
21	99	1
21	100	7
21	102	8
21	103	1
21	104	1
21	105	3
21	108	5
21	109	3
21	110	2
21	112	1
21	113	1
21	114	1
21	115	3
21	116	6
21	120	5
21	121	5
21	122	7
21	123	1
21	124	1
21	125	2
[truncated: 10,199 more rows]
